# Supplementary material for: Ethyl 4-(3-benzoyl­thio­ureido)benzoate
Source: Acta Crystallogr Sect E Struct Rep Online. 2008 Jul 12;64(Pt 8):o1485. doi: 10.1107/S1600536808017856 (PMC2962115; doi:10.1107/S1600536808017856)
Supplement: Supplementary file 2 [file e-64-o1485-Isup2.hkl]

# 
# h,k,l, Fc-squared, Fo-squared, sigma(Fo-squared) and status flag 
# 
data_I
_shelx_title ' dryll in P2(1)/n' 
_shelx_refln_list_code          4 
_shelx_F_calc_maximum      210.99 
_exptl_crystal_F_000       688.00 
_reflns_d_resolution_high  0.6676 
 
loop_ 
 _symmetry_equiv_pos_as_xyz 
 'x, y, z' 
 '-x+1/2, y+1/2, -z+1/2' 
 '-x, -y, -z' 
 'x-1/2, -y-1/2, z-1/2' 
 
_cell_length_a     9.6018 
_cell_length_b     8.3882 
_cell_length_c    19.3199 
_cell_angle_alpha  90.000 
_cell_angle_beta   91.393 
_cell_angle_gamma  90.000 
 
_shelx_F_squared_multiplier     1.000 
 
loop_ 
 _refln_index_h 
 _refln_index_k 
 _refln_index_l 
 _refln_F_squared_calc 
 _refln_F_squared_meas 
 _refln_F_squared_sigma 
 _refln_observed_status 
   2   0   0     4000.70     4500.38     73.40 o 
   4   0   0      356.33      404.03      9.24 o 
   6   0   0       78.09      114.46     17.34 o 
   8   0   0     1486.56     1470.65     61.73 o 
  10   0   0     1638.99     1668.45     59.54 o 
  12   0   0      159.57      177.22     20.46 o 
  14   0   0      379.98      342.04     46.75 o 
   1   1   0     2318.97     2274.52     11.52 o 
   2   1   0    28062.42    27164.63    285.59 o 
   3   1   0    14909.04    15054.30     77.83 o 
   4   1   0       80.05       98.56      3.30 o 
   5   1   0     1256.22     1318.19     20.99 o 
   6   1   0        3.14       10.94      4.27 o 
   7   1   0       58.01       55.86      4.89 o 
   8   1   0        3.45       -4.06      9.69 o 
   9   1   0      293.95      303.95     13.54 o 
  10   1   0       13.03       17.66      9.78 o 
  11   1   0       36.30       50.79     11.85 o 
  12   1   0        0.62        2.81     12.77 o 
  13   1   0      114.42      121.69     16.38 o 
  14   1   0       39.40       -6.56     37.72 o 
   0   2   0     7367.30     7919.79     37.86 o 
   1   2   0    44516.45    42310.46    458.78 o 
   2   2   0    27890.30    28040.30    163.58 o 
   3   2   0     5584.79     5760.15     33.95 o 
   4   2   0     1326.72     1417.90     16.92 o 
   5   2   0     1721.72     1898.26     24.28 o 
   6   2   0       49.38       33.57      3.57 o 
   7   2   0     2203.25     2139.71     36.47 o 
   8   2   0      361.81      390.53     14.08 o 
   9   2   0      383.72      370.84     16.88 o 
  10   2   0       67.91       58.56     12.15 o 
  11   2   0       62.50       53.06     15.82 o 
  12   2   0        0.19        2.80     14.49 o 
  13   2   0      132.09      119.91     19.29 o 
   1   3   0     1787.84     1853.64     11.17 o 
   2   3   0        1.16        2.19      3.50 o 
   3   3   0     4772.62     5086.96     31.84 o 
   4   3   0     8322.25     8569.81     64.50 o 
   5   3   0     6411.70     6418.54     39.32 o 
   6   3   0      207.50      179.94      6.63 o 
   7   3   0      154.37      157.18      7.63 o 
   8   3   0      813.55      846.51     20.12 o 
   9   3   0      404.71      396.44     17.30 o 
  10   3   0      127.29      141.73     25.00 o 
  11   3   0        1.56       13.37     20.78 o 
  12   3   0      314.98      287.97     26.36 o 
  13   3   0        0.30       -0.69     16.59 o 
   0   4   0     2347.46     2443.18     25.90 o 
   1   4   0      421.30      406.03      4.34 o 
   2   4   0     1262.19     1450.85     12.91 o 
   3   4   0      547.21      625.49      9.47 o 
   4   4   0     3241.68     3468.93     22.79 o 
   5   4   0       60.96       72.50      4.46 o 
   6   4   0      139.66      128.85      6.95 o 
   7   4   0     1814.96     1915.58     37.58 o 
   8   4   0      209.74      217.99     12.31 o 
   9   4   0      197.90      180.30     15.23 o 
  10   4   0       25.29       19.89     15.50 o 
  11   4   0      133.73      138.39     19.28 o 
  12   4   0       56.00       62.08     18.69 o 
   1   5   0       56.60       50.17      2.46 o 
   2   5   0     1709.15     1701.79     14.57 o 
   3   5   0      142.44      128.76      6.12 o 
   4   5   0      423.52      377.44      8.98 o 
   5   5   0     5014.59     5132.96     42.60 o 
   6   5   0     1822.55     1843.26     25.71 o 
   7   5   0     1023.30     1037.59     21.34 o 
   8   5   0     1177.96     1111.76     26.04 o 
   9   5   0      493.78      469.06     21.36 o 
  10   5   0      686.26      723.90     27.62 o 
  11   5   0      266.18      258.67     20.35 o 
  12   5   0        1.13        5.49     19.19 o 
   0   6   0      136.02      126.40      7.50 o 
   1   6   0       42.46       43.64      2.59 o 
   2   6   0      145.83      152.29      6.95 o 
   3   6   0       47.95       52.35      5.68 o 
   4   6   0       57.55       49.05      5.68 o 
   5   6   0      137.64      119.99      7.92 o 
   6   6   0      278.16      278.57     10.19 o 
   7   6   0      113.04      111.86      9.29 o 
   8   6   0      325.87      320.08     17.37 o 
   9   6   0     1444.02     1408.43     31.98 o 
  10   6   0        3.04       -3.31     13.06 o 
  11   6   0      267.52      268.46     19.87 o 
  12   6   0       26.24       66.95     39.37 o 
   1   7   0      814.35      825.58     14.01 o 
   2   7   0      924.45      918.58     14.64 o 
   3   7   0       12.03       15.39      5.78 o 
   4   7   0      383.79      397.77     11.01 o 
   5   7   0      194.11      203.99     10.91 o 
   6   7   0      205.15      203.00     11.25 o 
   7   7   0      122.22      132.49     13.77 o 
   8   7   0      470.08      419.49     19.69 o 
   9   7   0     1386.30     1361.22     33.08 o 
  10   7   0       38.18       35.43     13.12 o 
  11   7   0      311.27      270.13     20.16 o 
   0   8   0     1679.02     1824.98     30.31 o 
   1   8   0       55.01       52.91      7.11 o 
   2   8   0      995.57      997.08     15.89 o 
   3   8   0        6.13        9.85      7.37 o 
   4   8   0      235.92      227.49     12.35 o 
   5   8   0       29.66       29.29      8.50 o 
   6   8   0       19.63       14.74      9.33 o 
   7   8   0       43.58       34.85     13.58 o 
   8   8   0       33.22       31.51     12.87 o 
   9   8   0      383.02      396.37     21.74 o 
  10   8   0      641.47      600.72     26.03 o 
   1   9   0      328.17      301.57     14.19 o 
   2   9   0       20.76       25.64      8.43 o 
   3   9   0       57.70       57.56      8.62 o 
   4   9   0       53.18       44.15      9.18 o 
   5   9   0        8.95        3.89      8.90 o 
   6   9   0      139.78      173.96     13.16 o 
   7   9   0       24.09       21.39     11.68 o 
   8   9   0       50.23       54.10     13.77 o 
   9   9   0        0.62        5.26     15.42 o 
   0  10   0      171.99      158.52     19.41 o 
   1  10   0      121.54      120.56     12.39 o 
   2  10   0      629.51      659.17     22.74 o 
   3  10   0      777.71      770.01     24.12 o 
   4  10   0      285.22      294.32     14.79 o 
   5  10   0       36.47       44.03     13.11 o 
   6  10   0       28.74       33.43     16.60 o 
   7  10   0       10.14        3.01     23.83 o 
   8  10   0       11.90       24.94     23.70 o 
   1  11   0        0.90        7.22     15.62 o 
   2  11   0        5.49       13.84     17.60 o 
   3  11   0       43.76       40.35     17.00 o 
   4  11   0      208.39      215.85     25.31 o 
   5  11   0       71.86       81.66     20.70 o 
   0  12   0       38.55       21.76     31.31 o 
   1  12   0       50.43       50.03     24.33 o 
   2  12   0       30.61       43.17     32.94 o 
 -13   0   1        6.17       -4.12     22.18 o 
 -11   0   1     1928.86     2007.95     59.09 o 
  -9   0   1       63.65       41.52     14.49 o 
  -7   0   1     3409.02     3398.90     79.31 o 
  -5   0   1       73.41       84.68     23.34 o 
  -3   0   1     3544.71     3605.88     40.62 o 
   3   0   1     1448.43     1609.20     42.30 o 
   5   0   1        4.64       10.92      8.06 o 
   7   0   1      680.91      685.90     10.62 o 
   9   0   1     1300.27     1327.58     42.10 o 
  11   0   1      120.98      117.90     17.16 o 
  13   0   1      536.19      572.65     32.03 o 
 -14   1   1       79.82       33.50     35.35 o 
 -13   1   1      120.36      111.54     15.88 o 
 -12   1   1      165.43      172.81     17.91 o 
 -11   1   1      430.58      383.52     29.98 o 
 -10   1   1       48.56       32.97     11.86 o 
  -9   1   1      279.58      283.19     15.40 o 
  -8   1   1        5.96        2.13      6.28 o 
  -7   1   1       11.84       17.62      4.07 o 
  -6   1   1      147.00      137.64      8.01 o 
  -5   1   1      308.04      344.44      7.01 o 
  -4   1   1       74.88       84.93      4.52 o 
  -3   1   1     1806.55     1872.45     26.92 o 
  -2   1   1      730.15      757.34      5.40 o 
  -1   1   1      772.42      819.69      6.66 o 
   0   1   1       21.20       23.53      4.09 o 
   1   1   1      185.28      180.82      2.22 o 
   2   1   1     1838.99     1987.99     15.21 o 
   3   1   1      195.23      213.24      5.74 o 
   4   1   1     2951.84     3086.83     33.77 o 
   5   1   1      721.22      764.19     17.12 o 
   6   1   1      468.00      451.77     10.95 o 
   7   1   1      186.59      177.69      7.24 o 
   8   1   1      147.78      146.71     10.02 o 
   9   1   1       16.77       13.12      7.40 o 
  10   1   1      401.24      371.55     16.91 o 
  11   1   1       13.50       15.35     10.66 o 
  12   1   1       50.52       55.21     12.77 o 
  13   1   1       17.40        6.39     14.02 o 
 -13   2   1       13.14       15.38     15.87 o 
 -12   2   1      185.20      198.71     20.65 o 
 -11   2   1        0.03       10.05     14.60 o 
 -10   2   1     1129.24     1157.99     28.63 o 
  -9   2   1      307.72      273.76     19.02 o 
  -8   2   1     2157.99     2303.86     32.03 o 
  -7   2   1      195.03      218.97     11.82 o 
  -6   2   1     1746.53     1770.77     29.69 o 
  -5   2   1      295.64      301.72      7.59 o 
  -4   2   1      116.76      122.83      4.85 o 
  -3   2   1      712.30      740.51      8.19 o 
  -2   2   1       30.51       36.17      2.30 o 
  -1   2   1       32.81       32.25      2.23 o 
   0   2   1    11176.52    11347.15     41.08 o 
   1   2   1       79.25       75.53      3.02 o 
   2   2   1      161.73      158.74      3.86 o 
   3   2   1      370.79      386.60      7.30 o 
   4   2   1       34.37       44.71      4.39 o 
   5   2   1       37.86       39.30      3.98 o 
   6   2   1      301.55      299.97     10.15 o 
   7   2   1       72.58       73.55      5.25 o 
   8   2   1        2.76        3.49      6.42 o 
   9   2   1        0.06       -1.13      9.53 o 
  10   2   1      895.46      972.41     26.14 o 
  11   2   1       48.97       42.54     11.92 o 
  12   2   1       95.44       88.24     13.83 o 
  13   2   1      139.69      111.52     18.49 o 
 -13   3   1      181.96      195.06     20.94 o 
 -12   3   1        2.75        0.45     22.12 o 
 -11   3   1       85.81       83.51     17.54 o 
 -10   3   1      550.09      556.43     22.61 o 
  -9   3   1       10.39       12.39      9.66 o 
  -8   3   1      722.99      720.70     20.43 o 
  -7   3   1      353.46      330.98     15.89 o 
  -6   3   1       55.44       50.53      5.39 o 
  -5   3   1       66.35       53.34      5.46 o 
  -4   3   1      246.27      246.67      5.36 o 
  -3   3   1       81.99       68.16      3.05 o 
  -2   3   1      768.89      813.01      8.68 o 
  -1   3   1     2124.28     2136.78     16.20 o 
   0   3   1      923.54      979.33      6.41 o 
   1   3   1     2210.96     2285.56     17.19 o 
   2   3   1        6.32        6.51      3.43 o 
   3   3   1      124.29      130.36      4.86 o 
   4   3   1      951.22     1012.44     13.88 o 
   5   3   1     3086.35     3115.79     31.93 o 
   6   3   1      115.99      122.88      6.22 o 
   7   3   1       11.66       11.79      5.68 o 
   8   3   1     1334.99     1369.83     35.18 o 
   9   3   1      872.60      844.82     23.37 o 
  10   3   1        2.40        6.36     10.75 o 
  11   3   1       38.51       47.15     17.28 o 
  12   3   1       15.29       22.19     14.94 o 
  13   3   1       27.76       32.52     16.99 o 
 -12   4   1       11.32       11.23     21.90 o 
 -11   4   1      186.94      212.26     21.73 o 
 -10   4   1       13.81       24.87     15.40 o 
  -9   4   1       59.34       45.65     13.37 o 
  -8   4   1       96.78       97.05     10.05 o 
  -7   4   1     3078.91     3117.03     64.13 o 
  -6   4   1      666.18      661.98     11.66 o 
  -5   4   1      254.51      231.63      7.49 o 
  -4   4   1      863.85      856.30      7.21 o 
  -3   4   1       92.82       94.26      5.13 o 
  -2   4   1       25.10       22.73      3.79 o 
  -1   4   1      977.11     1010.80      6.27 o 
   0   4   1        7.11       16.37      2.52 o 
   1   4   1     2229.58     2288.54     14.95 o 
   2   4   1       43.65       59.08      5.26 o 
   3   4   1       19.00       20.26      4.28 o 
   4   4   1      642.11      661.55     10.69 o 
   5   4   1      673.50      694.78     11.82 o 
   6   4   1       22.71       22.36      5.26 o 
   7   4   1        0.06       -1.46      5.87 o 
   8   4   1       47.31       44.01      9.47 o 
   9   4   1       11.87       15.77     12.04 o 
  10   4   1       21.38       33.35     15.75 o 
  11   4   1       79.33       87.90     18.01 o 
  12   4   1       10.19        3.16     15.89 o 
 -12   5   1       72.81       74.95     22.82 o 
 -11   5   1        0.11        5.08     17.37 o 
 -10   5   1       75.86       86.39     18.48 o 
  -9   5   1     1142.22     1131.02     30.93 o 
  -8   5   1        4.72        7.21     11.38 o 
  -7   5   1       80.00       73.09     11.02 o 
  -6   5   1      800.58      775.22     15.11 o 
  -5   5   1     1102.16     1115.34     13.89 o 
  -4   5   1        0.78        0.85      4.73 o 
  -3   5   1      399.03      418.89      8.64 o 
  -2   5   1     1974.43     1982.81     15.42 o 
  -1   5   1      127.39      121.52      3.12 o 
   0   5   1      372.67      368.10      7.18 o 
   1   5   1      447.33      467.10      6.36 o 
   2   5   1       81.59       72.96      5.03 o 
   3   5   1       97.43       92.43      5.48 o 
   4   5   1       98.05       98.90      7.01 o 
   5   5   1      222.45      213.03      8.86 o 
   6   5   1     2135.02     2177.95     24.41 o 
   7   5   1      416.77      435.95     12.78 o 
   8   5   1      820.04      833.86     25.77 o 
   9   5   1      354.34      344.68     18.05 o 
  10   5   1       28.56       37.86     13.49 o 
  11   5   1       16.79       11.62     13.60 o 
  12   5   1      113.31      110.85     19.14 o 
 -12   6   1       46.20       39.32     38.27 o 
 -11   6   1       25.79       15.64     16.56 o 
 -10   6   1        0.02        1.91     14.97 o 
  -9   6   1        0.22        7.13     12.64 o 
  -8   6   1        0.40       -1.11     11.34 o 
  -7   6   1        8.59       15.52     10.28 o 
  -6   6   1     1356.41     1413.22     19.74 o 
  -5   6   1      369.24      373.56     10.11 o 
  -4   6   1       45.67       49.74      5.71 o 
  -3   6   1      139.60      146.48      6.77 o 
  -2   6   1      271.53      274.73      8.25 o 
  -1   6   1      155.83      143.18      3.62 o 
   0   6   1        2.38        1.98      4.16 o 
   1   6   1        2.26        2.86      2.34 o 
   2   6   1      478.01      477.14     10.21 o 
   3   6   1       11.80        7.13      5.46 o 
   4   6   1      417.11      427.55     11.47 o 
   5   6   1      200.51      181.28      8.86 o 
   6   6   1       81.23       73.88      7.73 o 
   7   6   1      292.66      301.17     11.15 o 
   8   6   1       43.82       36.17     10.40 o 
   9   6   1       80.82       80.07     14.01 o 
  10   6   1       46.65       47.95     13.13 o 
  11   6   1        1.20        6.06     13.76 o 
 -11   7   1       28.63       19.14     16.03 o 
 -10   7   1      283.40      293.68     20.11 o 
  -9   7   1        0.48        4.25     13.15 o 
  -8   7   1      281.93      308.40     17.57 o 
  -7   7   1      206.59      197.57     14.50 o 
  -6   7   1      205.66      208.77     11.07 o 
  -5   7   1      192.97      173.79      9.49 o 
  -4   7   1      325.17      301.56      9.16 o 
  -3   7   1      554.37      544.09     11.20 o 
  -2   7   1      785.80      786.32     13.44 o 
  -1   7   1      214.45      198.71      8.31 o 
   0   7   1        0.58        0.64      4.91 o 
   1   7   1      434.52      431.36      9.85 o 
   2   7   1      513.07      490.20      9.90 o 
   3   7   1        8.81        8.27      6.05 o 
   4   7   1      371.11      375.23     11.64 o 
   5   7   1      494.12      498.94     13.82 o 
   6   7   1       53.63       58.66      9.66 o 
   7   7   1        8.86        4.75     12.99 o 
   8   7   1      161.99      154.62     13.44 o 
   9   7   1        0.42        4.17     12.38 o 
  10   7   1      138.40      147.44     17.75 o 
  11   7   1       29.74       49.66     25.10 o 
 -10   8   1       20.34       17.58     14.10 o 
  -9   8   1        1.94        6.04     13.93 o 
  -8   8   1        3.98       -0.16     11.43 o 
  -7   8   1       19.49       22.86     12.06 o 
  -6   8   1        1.29       -0.47     10.07 o 
  -5   8   1      487.86      496.05     15.11 o 
  -4   8   1      192.50      180.77      9.53 o 
  -3   8   1       57.59       59.15      8.67 o 
  -2   8   1       27.69       35.07      7.38 o 
  -1   8   1      102.56      111.57      9.25 o 
   0   8   1        0.66        2.54      6.53 o 
   1   8   1      130.24      125.51      8.27 o 
   2   8   1        7.81        9.08      5.79 o 
   3   8   1     1111.09     1153.08     18.26 o 
   4   8   1       79.30       84.97      9.02 o 
   5   8   1        4.47        1.09      7.69 o 
   6   8   1       31.78       34.69      9.19 o 
   7   8   1       11.29        9.63     11.69 o 
   8   8   1       67.37       61.77     14.17 o 
   9   8   1        1.25        4.72     14.40 o 
  10   8   1       32.09       41.53     16.07 o 
 -10   9   1       49.14       32.29     32.94 o 
  -9   9   1      169.12      217.45     19.46 o 
  -8   9   1       29.59       33.99     12.76 o 
  -7   9   1       31.59       41.12     12.00 o 
  -6   9   1       30.42       28.31     10.09 o 
  -5   9   1      323.43      361.64     17.58 o 
  -4   9   1        3.72       -1.87      7.71 o 
  -3   9   1       86.84       84.76      8.62 o 
  -2   9   1      625.07      606.69     16.43 o 
  -1   9   1      123.44      103.63      9.98 o 
   0   9   1      211.91      223.82     13.29 o 
   1   9   1       15.53       27.62      9.98 o 
   2   9   1       45.28       36.99      9.78 o 
   3   9   1       37.37       32.28      9.03 o 
   4   9   1       11.86       14.02      8.91 o 
   5   9   1        0.79       -2.36      8.85 o 
   6   9   1        0.76        0.86      9.65 o 
   7   9   1       49.69       53.32     13.30 o 
   8   9   1        4.84       12.10     13.79 o 
   9   9   1      194.35      183.49     18.75 o 
  -8  10   1       58.58       72.41     26.26 o 
  -7  10   1       51.74       64.17     24.10 o 
  -6  10   1        7.11        4.79     16.40 o 
  -5  10   1       22.04       16.45     13.99 o 
  -4  10   1      525.15      551.25     19.96 o 
  -3  10   1        9.35        8.24     12.30 o 
  -2  10   1        8.79       19.07     11.55 o 
  -1  10   1      132.92      137.07     14.40 o 
   0  10   1      399.04      437.34     19.49 o 
   1  10   1       13.60        0.96     11.51 o 
   2  10   1      529.09      557.62     21.73 o 
   3  10   1       64.74       60.13     13.64 o 
   4  10   1      225.44      239.31     15.32 o 
   5  10   1        4.58        1.75     11.68 o 
   6  10   1       21.07       27.25     14.75 o 
   7  10   1       25.29       34.90     18.67 o 
   8  10   1        8.69       22.93     19.92 o 
  -5  11   1       68.39       53.98     20.64 o 
  -4  11   1       17.03       10.84     16.00 o 
  -3  11   1      175.89      157.24     19.53 o 
  -2  11   1       25.01       15.53     15.22 o 
  -1  11   1       32.79       34.03     15.75 o 
   0  11   1      281.35      258.94     21.12 o 
   1  11   1       20.82        9.24     16.29 o 
   2  11   1      135.28      145.07     18.44 o 
   3  11   1        3.99        4.56     18.97 o 
   4  11   1       23.39       13.54     24.88 o 
   5  11   1        0.12       -0.52     23.33 o 
  -3  12   1      101.55       84.45     38.29 o 
  -2  12   1        4.83        7.39     25.41 o 
  -1  12   1       93.41      115.77     26.65 o 
   0  12   1       15.41       27.20     24.33 o 
   1  12   1       23.41       11.36     32.43 o 
   2  12   1       96.70      108.83     39.68 o 
 -14   0   2       26.82       33.90     36.09 o 
 -12   0   2        8.31        4.52     21.00 o 
 -10   0   2      133.33      124.23     20.99 o 
  -8   0   2     4673.49     4753.51    102.27 o 
  -6   0   2      831.48      813.82     45.52 o 
  -4   0   2      364.63      296.25     11.33 o 
  -2   0   2     6144.24     5871.46     24.73 o 
   2   0   2     3889.80     3986.65     20.91 o 
   4   0   2     2265.43     2364.01     21.56 o 
   6   0   2     5702.56     5615.46     64.45 o 
   8   0   2       64.82       46.68      9.00 o 
  10   0   2       14.58       15.78     13.28 o 
  12   0   2     1978.58     2026.44     49.99 o 
  14   0   2       33.00       46.55     34.68 o 
 -14   1   2        8.00       -5.84     34.63 o 
 -13   1   2      460.69      445.03     24.72 o 
 -12   1   2      211.97      209.66     19.11 o 
 -11   1   2      633.78      633.99     60.30 o 
 -10   1   2      113.49       99.86     16.07 o 
  -9   1   2       35.17       44.15     11.65 o 
  -8   1   2       60.61       55.93      8.29 o 
  -7   1   2       30.40       36.36      3.88 o 
  -6   1   2       12.84       12.00      3.85 o 
  -5   1   2      427.84      407.28     11.47 o 
  -4   1   2      302.03      337.45      6.24 o 
  -3   1   2     4325.62     4634.74     36.78 o 
  -2   1   2     3158.85     3328.36     22.52 o 
  -1   1   2     1743.30     1831.61     16.00 o 
   0   1   2     1680.16     1788.04     10.62 o 
   1   1   2      605.09      703.27      6.68 o 
   2   1   2     2829.07     3197.32     31.66 o 
   3   1   2     2170.92     2327.79     18.94 o 
   4   1   2     3075.29     3348.48     24.94 o 
   5   1   2     1923.30     1993.36     25.73 o 
   6   1   2      255.30      271.09      7.65 o 
   7   1   2       16.93       22.46      4.39 o 
   8   1   2        5.13        2.11      6.46 o 
   9   1   2      200.16      210.23     10.49 o 
  10   1   2       57.57       60.07     10.10 o 
  11   1   2     1074.89     1088.16     24.93 o 
  12   1   2     1161.13     1217.15     29.44 o 
  13   1   2        5.37        7.31     14.06 o 
 -13   2   2       24.58       13.83     21.22 o 
 -12   2   2       25.36       23.39     15.63 o 
 -11   2   2      100.15       95.39     17.25 o 
 -10   2   2       91.08       77.35     21.47 o 
  -9   2   2      431.13      429.78     22.14 o 
  -8   2   2       64.05       50.23      9.50 o 
  -7   2   2     1853.50     1901.05     52.33 o 
  -6   2   2     1321.70     1376.67     28.53 o 
  -5   2   2       78.90       96.02      9.41 o 
  -4   2   2      359.23      367.80      7.46 o 
  -3   2   2      105.66       92.42      3.10 o 
  -2   2   2     3728.57     3832.45     23.70 o 
  -1   2   2     4230.60     4136.81     23.52 o 
   0   2   2     4182.95     4401.77     23.06 o 
   1   2   2      168.06      186.30      3.11 o 
   2   2   2     3611.50     3878.50     38.12 o 
   3   2   2      142.40      143.41      6.68 o 
   4   2   2     1696.56     1829.73     15.48 o 
   5   2   2      114.78      119.94      5.75 o 
   6   2   2      520.28      552.38     11.45 o 
   7   2   2     1331.25     1320.57     16.10 o 
   8   2   2      819.36      812.79     17.45 o 
   9   2   2      157.42      160.24     11.39 o 
  10   2   2     1765.80     1786.66     32.02 o 
  11   2   2      902.56      889.88     25.39 o 
  12   2   2      186.65      192.73     15.99 o 
  13   2   2       70.35       57.73     17.03 o 
  14   2   2        6.07        7.57     33.15 o 
 -13   3   2       45.58       54.50     23.62 o 
 -12   3   2      794.50      839.39     56.51 o 
 -11   3   2        7.78        8.39     15.65 o 
 -10   3   2        5.64       -2.22     11.04 o 
  -9   3   2       75.27       45.00     14.52 o 
  -8   3   2      270.67      283.68     11.89 o 
  -7   3   2      100.77       91.02     12.16 o 
  -6   3   2      503.54      517.54     17.59 o 
  -5   3   2      985.66     1009.66     13.68 o 
  -4   3   2      813.93      956.48      9.92 o 
  -3   3   2       19.13       15.11      2.64 o 
  -2   3   2     2798.68     2745.41     13.02 o 
  -1   3   2       61.71       59.68      2.51 o 
   0   3   2       73.07       81.94      2.39 o 
   1   3   2     6321.80     6351.72     21.65 o 
   2   3   2      649.26      703.86      7.20 o 
   3   3   2      140.72      140.70      5.33 o 
   4   3   2      599.02      658.31     10.31 o 
   5   3   2     1380.09     1502.12     19.36 o 
   6   3   2      827.24      845.67     13.37 o 
   7   3   2     1829.88     1911.50     35.65 o 
   8   3   2       22.39       20.04      9.01 o 
   9   3   2       56.67       58.99     10.30 o 
  10   3   2      759.14      770.15     32.98 o 
  11   3   2      120.44      123.70     16.12 o 
  12   3   2       50.05       65.96     16.96 o 
  13   3   2       19.59       18.24     16.13 o 
 -12   4   2        7.40       13.95     23.58 o 
 -11   4   2        2.70       13.81     16.04 o 
 -10   4   2        0.93        2.64     15.04 o 
  -9   4   2        0.07       -7.82     13.73 o 
  -8   4   2       12.84        6.65      7.59 o 
  -7   4   2     1660.32     1667.17     32.44 o 
  -6   4   2      333.68      319.46     12.01 o 
  -5   4   2       14.13        9.42      4.83 o 
  -4   4   2       10.09       11.92      1.94 o 
  -3   4   2     1259.87     1300.68     11.99 o 
  -2   4   2      358.81      341.32      6.61 o 
  -1   4   2      631.75      711.41      6.55 o 
   0   4   2     2317.55     2413.03     12.47 o 
   1   4   2      339.00      362.03      7.43 o 
   2   4   2     1278.16     1383.86      9.12 o 
   3   4   2     1750.68     1752.42     13.70 o 
   4   4   2      184.72      147.66      5.88 o 
   5   4   2     1637.04     1672.95     28.39 o 
   6   4   2       32.86       32.66      5.26 o 
   7   4   2     2809.21     2859.46     53.61 o 
   8   4   2      562.71      529.81     16.84 o 
   9   4   2     1081.32     1080.57     29.36 o 
  10   4   2      223.01      225.26     17.96 o 
  11   4   2       92.89       97.39     20.27 o 
  12   4   2        3.57       -1.98     18.36 o 
 -12   5   2      158.92      179.49     31.62 o 
 -11   5   2       49.43       43.28     18.48 o 
 -10   5   2       57.52       63.07     17.70 o 
  -9   5   2      298.97      321.51     22.85 o 
  -8   5   2       26.21       26.74      9.91 o 
  -7   5   2      280.26      272.19     14.39 o 
  -6   5   2      112.69      108.11      9.26 o 
  -5   5   2        0.91        1.53      4.93 o 
  -4   5   2      128.84      124.52      6.33 o 
  -3   5   2       29.96       35.72      4.29 o 
  -2   5   2     1126.29     1177.45     11.80 o 
  -1   5   2     1672.01     1690.50     22.39 o 
   0   5   2     1327.06     1413.97     12.80 o 
   1   5   2     1101.22     1190.42     16.42 o 
   2   5   2     3185.94     3224.93     20.84 o 
   3   5   2      378.17      390.03      9.91 o 
   4   5   2       75.56       53.75      6.72 o 
   5   5   2     1356.97     1320.07     13.52 o 
   6   5   2      282.88      258.58     10.61 o 
   7   5   2      728.91      700.85     15.46 o 
   8   5   2       42.88       28.01     11.38 o 
   9   5   2       72.69       80.01     11.87 o 
  10   5   2       22.97       17.19     11.55 o 
  11   5   2      115.33      138.89     18.68 o 
  12   5   2        7.77        9.25     19.51 o 
 -12   6   2        0.00        9.20     23.41 o 
 -11   6   2       80.93       75.61     17.85 o 
 -10   6   2       91.99       87.30     16.22 o 
  -9   6   2      239.20      215.35     16.52 o 
  -8   6   2      113.43       98.21     11.22 o 
  -7   6   2        5.25        3.68     10.14 o 
  -6   6   2      286.66      285.68     12.63 o 
  -5   6   2        3.50        7.01      5.33 o 
  -4   6   2      592.91      588.16     10.64 o 
  -3   6   2     1155.23     1184.74     15.25 o 
  -2   6   2      388.40      426.92      8.58 o 
  -1   6   2      284.54      294.26      5.39 o 
   0   6   2        7.03        3.11      4.08 o 
   1   6   2      908.06      987.40     13.22 o 
   2   6   2      823.68      766.51     11.68 o 
   3   6   2     1402.45     1414.36     17.22 o 
   4   6   2        9.74       15.64      6.49 o 
   5   6   2       52.60       43.08      8.07 o 
   6   6   2     1364.19     1317.11     19.24 o 
   7   6   2      134.41      110.38      8.67 o 
   8   6   2      129.31      120.09     11.16 o 
   9   6   2       79.64       60.11     12.14 o 
  10   6   2      699.14      685.50     23.26 o 
  11   6   2       91.74       65.85     20.46 o 
 -11   7   2       28.50       30.07     18.01 o 
 -10   7   2      115.28      120.38     17.17 o 
  -9   7   2       82.43       94.45     14.47 o 
  -8   7   2       15.13        9.22     10.58 o 
  -7   7   2      197.57      193.62     14.28 o 
  -6   7   2      166.84      185.39     12.06 o 
  -5   7   2       78.75      100.91      8.65 o 
  -4   7   2      139.61      134.87      7.80 o 
  -3   7   2     1146.33     1162.42     16.59 o 
  -2   7   2      150.43      148.86      7.57 o 
  -1   7   2        0.17        1.00      5.73 o 
   0   7   2       53.62       46.71      5.35 o 
   1   7   2     1353.35     1388.41     16.00 o 
   2   7   2      265.22      259.17      8.12 o 
   3   7   2     3179.71     3153.58     31.24 o 
   4   7   2      234.07      217.91      9.49 o 
   5   7   2     1344.78     1367.99     21.05 o 
   6   7   2        0.02       -0.39      7.42 o 
   7   7   2      314.60      344.49     22.88 o 
   8   7   2        0.66       -1.62     12.53 o 
   9   7   2        0.61       -0.38     13.53 o 
  10   7   2       26.52       28.67     15.12 o 
  11   7   2        0.70       12.63     24.15 o 
 -11   8   2       92.08       68.24     40.68 o 
 -10   8   2       36.15       52.39     17.08 o 
  -9   8   2        0.75       -6.38     14.17 o 
  -8   8   2      358.19      367.59     17.76 o 
  -7   8   2       10.90       12.22     10.85 o 
  -6   8   2       18.17       21.35      9.56 o 
  -5   8   2       37.02       37.61      7.52 o 
  -4   8   2      491.13      519.59     13.85 o 
  -3   8   2      342.48      352.63     12.53 o 
  -2   8   2      676.82      674.33     14.78 o 
  -1   8   2      223.39      228.25     10.86 o 
   0   8   2      968.05      981.39     18.98 o 
   1   8   2      717.24      711.40     14.38 o 
   2   8   2       59.58       54.53      6.83 o 
   3   8   2        0.72       -0.54      6.33 o 
   4   8   2        4.79        2.78      7.83 o 
   5   8   2       10.60       10.52      9.10 o 
   6   8   2      195.06      183.12     12.02 o 
   7   8   2      144.75      133.00     14.98 o 
   8   8   2       70.99       53.27     14.37 o 
   9   8   2        0.34        0.08     14.87 o 
  10   8   2       44.07       36.78     16.06 o 
  -9   9   2        0.00        2.96     23.30 o 
  -8   9   2      148.33      175.71     16.96 o 
  -7   9   2       28.63       26.57     11.24 o 
  -6   9   2        9.15       11.18      9.76 o 
  -5   9   2      308.08      319.98     14.94 o 
  -4   9   2        2.93        8.27      7.67 o 
  -3   9   2       40.69       53.08      8.22 o 
  -2   9   2      576.77      607.44     16.89 o 
  -1   9   2       27.57       30.66      8.81 o 
   0   9   2       94.88       94.42      9.84 o 
   1   9   2      772.75      794.22     20.13 o 
   2   9   2     1924.38     1890.16     35.68 o 
   3   9   2        2.59        3.95      8.89 o 
   4   9   2       68.56       78.14     10.00 o 
   5   9   2       53.47       48.74     11.63 o 
   6   9   2        1.55        1.07     10.54 o 
   7   9   2       77.42       51.20     15.67 o 
   8   9   2       85.83       90.18     15.59 o 
   9   9   2      111.01      105.36     16.73 o 
  -8  10   2        0.56       -3.65     18.85 o 
  -7  10   2      217.49      232.52     22.28 o 
  -6  10   2       90.70      103.93     18.64 o 
  -5  10   2      209.51      210.25     21.33 o 
  -4  10   2       54.84       64.88     12.63 o 
  -3  10   2      202.68      228.45     15.57 o 
  -2  10   2      233.57      242.34     17.03 o 
  -1  10   2      675.98      670.99     23.18 o 
   0  10   2      127.75      137.42     14.20 o 
   1  10   2        4.32        8.45     11.83 o 
   2  10   2       39.08       52.96     13.16 o 
   3  10   2      120.44      120.48     14.19 o 
   4  10   2       57.30       50.00     13.63 o 
   5  10   2       81.68       71.41     12.95 o 
   6  10   2       63.77       64.35     13.37 o 
   7  10   2        2.28        2.34     19.96 o 
   8  10   2       98.04       89.78     22.40 o 
  -5  11   2       85.65       87.67     21.47 o 
  -4  11   2      383.42      381.29     23.73 o 
  -3  11   2       37.21       26.99     15.33 o 
  -2  11   2        6.64        9.60     16.49 o 
  -1  11   2       67.97       47.87     15.62 o 
   0  11   2      112.60      108.76     16.77 o 
   1  11   2      195.78      179.31     19.59 o 
   2  11   2       83.44       90.15     20.19 o 
   3  11   2       18.06        6.49     18.65 o 
   4  11   2       33.62       48.75     18.91 o 
   5  11   2       42.65       50.33     15.99 o 
   6  11   2       19.20       16.53     33.49 o 
  -3  12   2      260.16      302.35     32.30 o 
  -2  12   2      179.44      163.25     33.19 o 
  -1  12   2        0.38       12.12     24.02 o 
   0  12   2       48.23       60.99     33.46 o 
   2  12   2      126.07       96.86     42.92 o 
 -13   0   3      100.13       81.21     33.00 o 
 -11   0   3      221.44      167.35     35.63 o 
  -9   0   3       29.99       13.67     23.98 o 
  -7   0   3     4840.96     5098.36    108.25 o 
  -5   0   3     1245.04     1230.91     23.76 o 
  -3   0   3     6967.72     6859.52     30.56 o 
  -1   0   3      411.95      455.76      5.24 o 
   1   0   3     2452.16     2460.21     21.83 o 
   3   0   3      380.76      366.81      5.71 o 
   5   0   3        6.13        2.07      4.90 o 
   7   0   3      260.64      230.93     10.76 o 
   9   0   3      227.13      246.02     22.63 o 
  11   0   3       47.09       42.31     15.05 o 
  13   0   3      193.39      192.00     29.46 o 
 -13   1   3      353.26      350.12     26.37 o 
 -12   1   3      173.50      167.78     26.84 o 
 -11   1   3       62.93       50.78     15.15 o 
 -10   1   3        0.19       -7.71     14.62 o 
  -9   1   3      404.59      387.31     25.77 o 
  -8   1   3      350.01      357.89     15.74 o 
  -7   1   3      475.84      479.89     16.59 o 
  -6   1   3      100.85       81.36      5.66 o 
  -5   1   3        1.44        0.06      3.49 o 
  -4   1   3      844.10      958.87      9.09 o 
  -3   1   3     1100.16     1210.14      9.21 o 
  -2   1   3        3.90        3.22      2.21 o 
  -1   1   3      612.67      656.23      5.62 o 
   0   1   3     1986.63     2048.59     17.07 o 
   1   1   3      124.71      147.05      3.04 o 
   2   1   3     3651.61     3825.75     19.77 o 
   3   1   3      841.04      888.33     10.20 o 
   4   1   3     1723.29     1762.96     15.57 o 
   5   1   3     1360.99     1447.60     15.73 o 
   6   1   3      212.86      223.31      6.60 o 
   7   1   3        8.33       11.70      3.35 o 
   8   1   3      929.56      915.11     14.80 o 
   9   1   3      895.33      900.09     22.34 o 
  10   1   3       28.99       27.24      9.60 o 
  11   1   3      610.39      639.97     20.27 o 
  12   1   3      435.68      473.86     19.57 o 
  13   1   3       62.12       70.14     14.11 o 
 -13   2   3        4.04       13.61     25.18 o 
 -12   2   3       23.20       21.01     23.71 o 
 -11   2   3      107.52      115.97     18.07 o 
 -10   2   3       28.24       32.55     14.67 o 
  -9   2   3       32.86       25.81     13.64 o 
  -8   2   3     1455.00     1372.50     33.25 o 
  -7   2   3       37.06       39.91      7.26 o 
  -6   2   3     1637.32     1721.77     36.31 o 
  -5   2   3      131.42      113.36      5.13 o 
  -4   2   3     3217.20     3280.53     26.89 o 
  -3   2   3     1168.81     1256.13     12.43 o 
  -2   2   3       12.13        7.20      1.99 o 
  -1   2   3      192.01      193.61      3.10 o 
   0   2   3     4484.55     4500.39     24.63 o 
   1   2   3      205.60      210.09      3.72 o 
   2   2   3      747.52      820.00      8.60 o 
   3   2   3      746.13      776.68      9.23 o 
   4   2   3      465.82      408.76      8.25 o 
   5   2   3      128.43      135.70      5.40 o 
   6   2   3      101.43       83.91      7.24 o 
   7   2   3      634.36      694.32     12.14 o 
   8   2   3       83.76       84.59      8.15 o 
   9   2   3        0.34        1.43      7.08 o 
  10   2   3       10.95        7.51      9.43 o 
  11   2   3      618.32      659.68     22.59 o 
  12   2   3       68.95       79.00     13.79 o 
  13   2   3      242.56      247.06     22.15 o 
 -13   3   3       50.82       78.81     28.55 o 
 -12   3   3       31.95       35.86     23.98 o 
 -11   3   3      445.11      456.90     26.38 o 
 -10   3   3      482.09      439.23     24.38 o 
  -9   3   3      807.88      777.72     28.77 o 
  -8   3   3        0.47       -2.09      7.51 o 
  -7   3   3       34.16       25.49      7.96 o 
  -6   3   3       11.76        9.95      4.59 o 
  -5   3   3       30.25       17.94      5.44 o 
  -4   3   3     2015.99     2058.34     20.79 o 
  -3   3   3      578.01      630.81      6.22 o 
  -2   3   3     2284.14     2400.66     11.18 o 
  -1   3   3       97.66       76.54      2.70 o 
   0   3   3     2489.15     2603.42     11.72 o 
   1   3   3     2723.92     2792.05     26.97 o 
   2   3   3      528.33      512.95      7.16 o 
   3   3   3      264.03      263.84      6.25 o 
   4   3   3     2842.79     2982.58     31.74 o 
   5   3   3     2321.12     2365.30     30.68 o 
   6   3   3      276.11      300.73      9.35 o 
   7   3   3      463.85      445.33     11.44 o 
   8   3   3      382.16      352.22     13.24 o 
   9   3   3        3.09       -1.82      8.69 o 
  10   3   3        0.00        2.25     10.21 o 
  11   3   3      217.05      224.06     18.68 o 
  12   3   3      189.45      187.19     19.15 o 
  13   3   3       16.61       24.76     19.54 o 
 -12   4   3        1.53       18.34     18.57 o 
 -11   4   3       13.19       17.22     19.39 o 
 -10   4   3       83.44       79.56     16.69 o 
  -9   4   3      312.93      296.73     17.09 o 
  -8   4   3      269.05      277.23     17.17 o 
  -7   4   3      914.03      927.64     21.22 o 
  -6   4   3      114.44      103.72      7.03 o 
  -5   4   3       73.72       77.99      8.11 o 
  -4   4   3      246.46      222.88      6.82 o 
  -3   4   3       74.24       79.91      3.07 o 
  -2   4   3      343.61      388.41      4.50 o 
  -1   4   3     1061.19     1122.22      7.32 o 
   0   4   3      413.61      400.74      5.35 o 
   1   4   3     2831.69     2865.68     16.76 o 
   2   4   3      411.90      394.60      5.53 o 
   3   4   3      118.86      145.71      3.99 o 
   4   4   3       58.14       56.91      4.70 o 
   5   4   3      374.53      365.80      9.51 o 
   6   4   3     1114.88     1154.13     19.54 o 
   7   4   3       43.46       42.07      5.97 o 
   8   4   3      686.39      666.63     18.87 o 
   9   4   3       11.08       11.34     11.01 o 
  10   4   3     1705.94     1736.05     33.74 o 
  11   4   3        7.80        4.17     16.70 o 
  12   4   3       20.43       12.59     18.19 o 
 -12   5   3      483.82      541.12     32.32 o 
 -11   5   3       39.16       34.13     17.25 o 
 -10   5   3      146.98      124.87     19.49 o 
  -9   5   3      488.55      526.18     26.94 o 
  -8   5   3        1.49        1.28     10.03 o 
  -7   5   3        3.12        0.23      9.10 o 
  -6   5   3       58.46       54.49      7.19 o 
  -5   5   3      348.00      358.86      9.81 o 
  -4   5   3      812.14      798.47     12.11 o 
  -3   5   3       30.44       33.81      4.05 o 
  -2   5   3     3122.58     3270.32     27.66 o 
  -1   5   3      182.73      185.60      5.30 o 
   0   5   3     2017.29     2215.19     15.10 o 
   1   5   3     1333.80     1364.06     11.25 o 
   2   5   3      402.59      419.02      5.87 o 
   3   5   3     1137.18     1192.13     12.77 o 
   4   5   3      956.66      954.93      9.44 o 
   5   5   3      360.39      365.17      8.60 o 
   6   5   3       56.26       62.84      6.82 o 
   7   5   3      353.98      341.02     11.30 o 
   8   5   3        3.10        9.04      9.72 o 
   9   5   3       10.96       -1.74     10.08 o 
  10   5   3       53.27       54.61     11.81 o 
  11   5   3       44.72       46.05     16.46 o 
  12   5   3       60.09       92.95     19.23 o 
 -12   6   3       22.59       20.30     23.19 o 
 -11   6   3        6.26        7.57     16.06 o 
 -10   6   3       12.47        6.48     14.72 o 
  -9   6   3        7.65        5.62     13.23 o 
  -8   6   3      256.48      233.49     13.92 o 
  -7   6   3       85.17       68.17     10.28 o 
  -6   6   3       13.75       17.20      6.64 o 
  -5   6   3      107.15      101.55      8.61 o 
  -4   6   3      301.90      314.39      8.41 o 
  -3   6   3      228.09      236.18      6.77 o 
  -2   6   3        6.04        6.41      3.95 o 
  -1   6   3      477.13      462.78      6.14 o 
   0   6   3      449.89      463.38      8.83 o 
   1   6   3      212.21      218.25      6.78 o 
   2   6   3     1070.79     1106.18     14.15 o 
   3   6   3      736.30      704.02     13.75 o 
   4   6   3      176.50      187.62      9.23 o 
   5   6   3      576.29      582.83     14.08 o 
   6   6   3      658.21      669.95     20.09 o 
   7   6   3      850.32      849.83     16.78 o 
   8   6   3       14.44       19.97     10.41 o 
   9   6   3      212.52      214.86     14.63 o 
  10   6   3        0.81        3.95     13.85 o 
  11   6   3      327.46      276.25     21.16 o 
 -11   7   3       75.13       80.27     18.90 o 
 -10   7   3      106.86      112.04     17.92 o 
  -9   7   3      140.40      170.22     15.75 o 
  -8   7   3      547.40      571.60     19.23 o 
  -7   7   3       24.91       24.27     10.01 o 
  -6   7   3      874.96      892.50     16.66 o 
  -5   7   3       12.20        7.95      7.27 o 
  -4   7   3      110.54      111.75      7.90 o 
  -3   7   3       10.54       11.14      5.95 o 
  -2   7   3       45.56       47.21      7.11 o 
  -1   7   3       10.63       13.80      5.46 o 
   0   7   3      349.04      366.07      8.85 o 
   1   7   3        0.27        0.75      5.59 o 
   2   7   3     1824.71     1888.84     22.83 o 
   3   7   3      635.07      617.03     13.04 o 
   4   7   3       49.41       50.56      7.32 o 
   5   7   3        9.43       10.29      7.58 o 
   6   7   3      178.29      169.49     10.35 o 
   7   7   3        4.37        2.81      7.96 o 
   8   7   3       17.89       21.47     12.86 o 
   9   7   3        5.70       -2.21     14.20 o 
  10   7   3       48.58       42.67     15.73 o 
  11   7   3        0.02       -0.19     26.80 o 
 -11   8   3       39.15       56.55     34.91 o 
 -10   8   3        0.02       -5.79     15.55 o 
  -9   8   3       45.22       45.54     14.39 o 
  -8   8   3       10.72       11.10     11.67 o 
  -7   8   3       20.08       23.08     10.57 o 
  -6   8   3        5.75        0.89      8.28 o 
  -5   8   3      199.52      203.09      9.83 o 
  -4   8   3      249.25      237.21      9.89 o 
  -3   8   3       41.06       32.95      7.12 o 
  -2   8   3       65.67       55.82      9.28 o 
  -1   8   3       10.68        0.74      7.79 o 
   0   8   3      782.29      794.00     16.59 o 
   1   8   3      430.99      413.58     12.87 o 
   2   8   3      422.17      425.91     11.32 o 
   3   8   3        2.56        5.22      6.40 o 
   4   8   3        1.72        1.96      6.93 o 
   5   8   3      188.68      214.41     12.46 o 
   6   8   3      320.86      320.98     14.28 o 
   7   8   3      316.99      329.71     18.65 o 
   8   8   3        0.32       -2.10     12.86 o 
   9   8   3       69.41       82.14     15.44 o 
  10   8   3      101.42       95.45     19.24 o 
  -9   9   3       83.92       85.94     24.73 o 
  -8   9   3       22.36       26.77     15.85 o 
  -7   9   3       36.92       55.09     13.10 o 
  -6   9   3       52.17       42.57     14.02 o 
  -5   9   3      410.11      441.22     17.60 o 
  -4   9   3       46.12       34.58     10.07 o 
  -3   9   3        0.12        1.20      9.33 o 
  -2   9   3      602.83      624.26     18.83 o 
  -1   9   3      110.39      118.19     11.32 o 
   0   9   3      286.12      290.61     14.06 o 
   1   9   3      130.35      150.17     11.62 o 
   2   9   3       80.01       77.02     12.10 o 
   3   9   3      250.75      245.69     13.89 o 
   4   9   3       13.91       11.56      9.87 o 
   5   9   3       53.62       50.95     12.03 o 
   6   9   3       27.56       25.90     10.98 o 
   7   9   3       17.34       18.21     15.49 o 
   8   9   3        3.52        8.27     16.04 o 
   9   9   3       27.29       34.29     17.59 o 
  -8  10   3       10.21        1.80     19.78 o 
  -7  10   3        2.35        8.23     22.48 o 
  -6  10   3       61.94       44.65     23.76 o 
  -5  10   3      180.37      200.13     18.95 o 
  -4  10   3       93.15       97.14     11.86 o 
  -3  10   3        2.83        8.63     10.97 o 
  -2  10   3       12.81        7.19     12.10 o 
  -1  10   3      206.95      198.46     16.05 o 
   0  10   3       87.98       69.10     13.40 o 
   1  10   3       14.89       11.93     11.89 o 
   2  10   3        0.20        4.41     13.68 o 
   3  10   3       25.15       19.12     16.01 o 
   4  10   3       14.30       22.21     12.93 o 
   5  10   3        1.87        4.40     14.72 o 
   6  10   3      189.99      216.90     16.18 o 
   7  10   3       16.66       10.56     19.22 o 
   8  10   3        1.23       10.73     27.97 o 
  -5  11   3        4.70      -11.14     19.99 o 
  -4  11   3      335.74      341.32     20.98 o 
  -3  11   3      142.89      161.57     15.28 o 
  -2  11   3       96.56       86.67     15.42 o 
  -1  11   3        1.45        4.61     13.73 o 
   0  11   3       28.15       25.66     14.04 o 
   1  11   3      148.13      175.37     18.96 o 
   2  11   3       62.50       48.63     16.18 o 
   3  11   3       34.59       27.13     15.41 o 
   4  11   3        4.53       13.56     16.22 o 
   5  11   3      103.00      118.06     14.65 o 
   6  11   3       23.36       11.10     20.33 o 
  -3  12   3       33.04       25.25     24.11 o 
  -2  12   3       90.81       79.86     24.98 o 
  -1  12   3        2.07       -1.40     32.10 o 
   0  12   3       17.42        6.72     36.30 o 
   1  12   3        6.27        2.85     37.20 o 
 -14   0   4      622.44      631.51     57.85 o 
 -12   0   4        6.52       12.91     31.19 o 
 -10   0   4       65.10       69.03     19.32 o 
  -8   0   4      213.16      171.27     27.21 o 
  -6   0   4     3068.10     3255.87    149.92 o 
  -4   0   4      149.35      193.18      5.58 o 
  -2   0   4     4769.62     4749.27     32.04 o 
   0   0   4      473.17      479.86      5.76 o 
   2   0   4        0.17        3.54      4.41 o 
   4   0   4     2465.86     2630.25     25.00 o 
   6   0   4      253.57      199.59      8.79 o 
   8   0   4        7.43        9.86      7.64 o 
  10   0   4      447.91      479.19     23.55 o 
  12   0   4      197.37      156.37     20.29 o 
  14   0   4        0.96      -14.42     32.29 o 
 -13   1   4      138.62      143.83     27.72 o 
 -12   1   4        0.10       14.79     23.37 o 
 -11   1   4       14.02        6.69     15.62 o 
 -10   1   4        0.10       -7.83     16.31 o 
  -9   1   4      151.46      135.33     18.35 o 
  -8   1   4      146.29      134.71     12.31 o 
  -7   1   4      488.11      570.30     21.65 o 
  -6   1   4     1924.24     2083.82     21.94 o 
  -5   1   4     1422.65     1475.37     17.60 o 
  -4   1   4     1196.21     1457.76     11.95 o 
  -3   1   4     4708.03     4921.41     21.29 o 
  -2   1   4     2167.79     2116.19     11.14 o 
  -1   1   4     6001.11     5897.99     23.07 o 
   0   1   4      508.33      535.90      5.77 o 
   1   1   4        0.52        2.39      2.03 o 
   2   1   4      565.22      613.65      8.32 o 
   3   1   4     1332.68     1446.74     14.29 o 
   4   1   4     2064.01     2180.04     18.47 o 
   5   1   4     1494.53     1474.51     11.89 o 
   6   1   4        0.85       -1.03      3.79 o 
   7   1   4      101.90      108.46      5.78 o 
   8   1   4      298.48      291.17     10.53 o 
   9   1   4      368.25      381.15     14.44 o 
  10   1   4       27.31       34.72      9.67 o 
  11   1   4      521.04      528.80     18.94 o 
  12   1   4        7.83       22.97     11.77 o 
  13   1   4       16.98       16.05     12.75 o 
 -13   2   4      228.57      232.92     53.62 o 
 -12   2   4        4.05       -5.02     22.25 o 
 -11   2   4      173.52      183.10     20.69 o 
 -10   2   4      207.91      190.90     19.18 o 
  -9   2   4       12.58       18.43     13.52 o 
  -8   2   4      336.66      370.54     18.07 o 
  -7   2   4      534.85      510.39     13.86 o 
  -6   2   4       11.09        5.52      5.06 o 
  -5   2   4     1129.96     1345.80     11.28 o 
  -4   2   4        4.12       11.43      3.17 o 
  -3   2   4        3.45        1.92      3.02 o 
  -2   2   4      604.36      631.63      5.36 o 
  -1   2   4     1488.81     1575.33     13.86 o 
   0   2   4     4237.28     4374.14     16.59 o 
   1   2   4        5.61        6.70      2.44 o 
   2   2   4     1714.69     1770.32     22.41 o 
   3   2   4      480.04      495.44      9.29 o 
   4   2   4       21.14       25.93      2.91 o 
   5   2   4       39.53       63.34      4.09 o 
   6   2   4      155.42      154.68      7.66 o 
   7   2   4      214.57      192.69      6.71 o 
   8   2   4        3.13        0.35      6.34 o 
   9   2   4      172.01      190.99     10.12 o 
  10   2   4       17.31       15.11      9.02 o 
  11   2   4        0.16        0.97      9.85 o 
  12   2   4       11.06       10.00     12.75 o 
  13   2   4       47.87       34.34     16.03 o 
 -12   3   4      130.34      148.39     21.02 o 
 -11   3   4       24.11       21.22     15.29 o 
 -10   3   4      425.38      437.19     25.32 o 
  -9   3   4       45.71       47.14     11.42 o 
  -8   3   4       66.71       61.02     11.27 o 
  -7   3   4       40.34       33.86      7.88 o 
  -6   3   4      603.17      606.43     11.51 o 
  -5   3   4       18.90       18.56      5.08 o 
  -4   3   4      171.66      198.05      5.40 o 
  -3   3   4     1373.41     1593.29     11.60 o 
  -2   3   4     4929.59     5208.70     18.58 o 
  -1   3   4       45.87       56.68      2.57 o 
   0   3   4       11.87       11.90      1.90 o 
   1   3   4      774.70      841.10      9.87 o 
   2   3   4       26.10       17.53      2.73 o 
   3   3   4      118.96      146.98      5.32 o 
   4   3   4      609.83      558.15     13.31 o 
   5   3   4       34.26       27.86      4.39 o 
   6   3   4      358.71      345.06      9.49 o 
   7   3   4       82.76       88.25      7.21 o 
   8   3   4      873.83      882.44     18.76 o 
   9   3   4      244.69      251.35     11.87 o 
  10   3   4       11.73       20.71     10.01 o 
  11   3   4       68.11       72.61     15.04 o 
  12   3   4      336.72      340.37     28.23 o 
  13   3   4      149.22      137.78     27.94 o 
 -12   4   4        6.13        7.29     18.31 o 
 -11   4   4      291.50      285.52     24.04 o 
 -10   4   4       37.97       50.15     15.90 o 
  -9   4   4      108.78       97.66     13.67 o 
  -8   4   4       61.62       63.37      9.86 o 
  -7   4   4      701.35      726.64     17.56 o 
  -6   4   4      373.45      369.80     11.35 o 
  -5   4   4      649.03      659.26     13.31 o 
  -4   4   4        3.09        0.34      3.90 o 
  -3   4   4       89.49      114.79      3.48 o 
  -2   4   4        8.03        4.31      2.09 o 
  -1   4   4     2238.39     2384.69     12.37 o 
   0   4   4        2.50        2.34      2.56 o 
   1   4   4      117.23      101.87      3.46 o 
   2   4   4      172.79      161.52      4.96 o 
   3   4   4     2071.40     2210.21     21.52 o 
   4   4   4        5.03       -0.41      4.31 o 
   5   4   4      159.48      155.12      7.44 o 
   6   4   4       20.83       15.05      5.42 o 
   7   4   4      292.81      283.14      9.17 o 
   8   4   4       38.57       36.29      8.22 o 
   9   4   4       54.34       52.90      9.98 o 
  10   4   4        0.02        2.69     10.61 o 
  11   4   4       76.32       96.95     17.47 o 
  12   4   4        5.79       12.26     15.91 o 
 -12   5   4        2.55        7.34     22.67 o 
 -11   5   4        7.31        7.95     18.46 o 
 -10   5   4       22.73       13.91     16.60 o 
  -9   5   4      214.15      208.61     15.81 o 
  -8   5   4      100.75       96.75     12.50 o 
  -7   5   4      330.27      326.33     12.95 o 
  -6   5   4      623.99      587.45     13.34 o 
  -5   5   4       69.66       73.40      6.02 o 
  -4   5   4      190.00      181.61      6.24 o 
  -3   5   4       26.89       22.57      2.96 o 
  -2   5   4        9.95       16.13      2.22 o 
  -1   5   4      454.45      523.76      7.19 o 
   0   5   4      119.30      151.39      5.32 o 
   1   5   4       84.44       62.54      4.06 o 
   2   5   4       12.48        8.53      2.68 o 
   3   5   4      315.61      338.48      6.69 o 
   4   5   4       79.17       67.90      4.40 o 
   5   5   4     1157.94     1124.26     14.66 o 
   6   5   4      133.64      145.97      9.39 o 
   7   5   4      618.24      624.13     16.33 o 
   8   5   4       12.20       16.39     11.29 o 
   9   5   4       11.51       10.74     12.87 o 
  10   5   4       20.09       28.34     13.15 o 
  11   5   4       53.96       55.80     14.71 o 
  12   5   4       95.59      114.83     28.11 o 
 -12   6   4       43.56       50.67     23.97 o 
 -11   6   4       43.39       44.46     16.88 o 
 -10   6   4      486.24      513.45     45.76 o 
  -9   6   4        0.54        3.10     13.67 o 
  -8   6   4      106.58      113.37     12.69 o 
  -7   6   4      285.64      287.99     12.75 o 
  -6   6   4       90.87       81.94      7.54 o 
  -5   6   4       14.34       13.86      6.71 o 
  -4   6   4      231.81      224.16      8.79 o 
  -3   6   4       13.51       11.85      2.84 o 
  -2   6   4       53.74       59.63      3.78 o 
  -1   6   4      136.64      119.64      6.08 o 
   0   6   4     1255.46     1314.09     19.43 o 
   1   6   4       70.42       81.17      4.65 o 
   2   6   4      805.45      868.66      9.66 o 
   3   6   4      162.34      170.86      8.47 o 
   4   6   4      295.14      293.01     11.01 o 
   5   6   4       59.97       59.11      8.23 o 
   6   6   4      511.62      514.50     14.54 o 
   7   6   4       51.62       52.16      8.20 o 
   8   6   4        6.58        2.64     10.51 o 
   9   6   4        3.14        7.06     11.58 o 
  10   6   4      301.74      330.13     21.10 o 
  11   6   4       56.39       83.53     16.13 o 
 -11   7   4       20.41        7.56     17.25 o 
 -10   7   4        0.68       -4.11     18.28 o 
  -9   7   4      229.97      211.33     18.82 o 
  -8   7   4        1.65       -3.04     10.37 o 
  -7   7   4       49.51       40.05     10.12 o 
  -6   7   4        4.58        0.61      7.05 o 
  -5   7   4      892.78      922.43     17.27 o 
  -4   7   4        1.06        4.66      5.90 o 
  -3   7   4        0.59        0.02      5.66 o 
  -2   7   4       32.80       32.28      6.13 o 
  -1   7   4        3.53        1.74      7.10 o 
   0   7   4        2.61       -1.23      5.49 o 
   1   7   4      367.91      368.31     10.30 o 
   2   7   4       65.49       65.42      6.53 o 
   3   7   4      185.80      182.60      8.29 o 
   4   7   4       17.15       14.67      6.94 o 
   5   7   4      136.20      120.33      9.70 o 
   6   7   4       13.40       16.97      8.47 o 
   7   7   4        0.45        2.38      8.15 o 
   8   7   4       88.88      113.93     15.49 o 
   9   7   4      644.53      635.17     25.03 o 
  10   7   4       47.01       70.34     16.23 o 
 -10   8   4       55.75       64.81     32.64 o 
  -9   8   4        3.67       -4.13     14.97 o 
  -8   8   4      226.59      221.46     15.02 o 
  -7   8   4        0.04        2.37     10.41 o 
  -6   8   4       28.27       24.68      7.79 o 
  -5   8   4       84.19       82.40      8.35 o 
  -4   8   4      440.17      445.44     11.96 o 
  -3   8   4       81.74       88.01      7.97 o 
  -2   8   4      118.00      113.31      9.20 o 
  -1   8   4      160.46      159.28      9.94 o 
   0   8   4       31.35       36.14      7.47 o 
   1   8   4      150.36      147.18      9.57 o 
   2   8   4       16.78       21.10      6.13 o 
   3   8   4      394.44      391.39     11.28 o 
   4   8   4      308.84      304.03     10.79 o 
   5   8   4      133.90      147.99     11.53 o 
   6   8   4        2.81       10.41     11.54 o 
   7   8   4      100.76       99.10     14.54 o 
   8   8   4       34.56       34.88     13.67 o 
   9   8   4      276.73      280.87     20.82 o 
  10   8   4       15.57       15.30     19.53 o 
  -9   9   4        2.19       11.48     21.54 o 
  -8   9   4       99.26       84.54     16.42 o 
  -7   9   4        1.64        5.18     12.46 o 
  -6   9   4      435.56      475.38     18.48 o 
  -5   9   4      102.27      105.50     10.86 o 
  -4   9   4       43.90       48.57     10.48 o 
  -3   9   4        0.01        3.33     10.82 o 
  -2   9   4       12.82        4.42      9.87 o 
  -1   9   4        2.56        0.30      9.24 o 
   0   9   4       36.90       37.71     10.00 o 
   1   9   4        7.46        6.87      9.22 o 
   2   9   4      122.69      101.42     12.80 o 
   3   9   4       42.92       37.71     10.08 o 
   4   9   4      150.55      154.33     15.08 o 
   5   9   4       99.38       89.94     12.37 o 
   6   9   4        0.39        3.37     11.04 o 
   7   9   4      687.52      679.00     28.07 o 
   8   9   4      221.30      270.60     22.22 o 
   9   9   4       21.60       35.10     22.47 o 
  -8  10   4        1.32      -16.30     23.30 o 
  -7  10   4       31.74       15.43     24.63 o 
  -6  10   4       31.29       46.99     23.14 o 
  -5  10   4      179.80      149.24     16.31 o 
  -4  10   4       81.12       89.67     14.17 o 
  -3  10   4       60.76       50.08     11.80 o 
  -2  10   4        6.84        9.64     11.93 o 
  -1  10   4      203.03      206.36     19.72 o 
   0  10   4       18.48       19.94     12.42 o 
   1  10   4        1.40       -3.31     11.98 o 
   2  10   4       21.11       11.84     14.75 o 
   3  10   4       17.28        6.99     14.76 o 
   4  10   4       23.07       17.13     13.40 o 
   5  10   4      142.48      144.16     16.47 o 
   6  10   4       63.92       63.68     13.91 o 
   7  10   4        2.53        9.03     20.18 o 
   8  10   4       16.99       16.11     34.19 o 
  -6  11   4       17.83        8.69     31.23 o 
  -5  11   4      119.79      114.39     18.94 o 
  -4  11   4      193.54      186.88     16.66 o 
  -3  11   4        2.53        0.22     14.47 o 
  -2  11   4       79.78       83.31     14.76 o 
  -1  11   4       33.34       52.30     14.54 o 
   0  11   4       49.64       40.20     16.80 o 
   1  11   4       44.05       44.45     16.27 o 
   2  11   4       15.02        7.46     15.62 o 
   3  11   4        1.61       -0.88     16.31 o 
   4  11   4       22.18       32.89     16.58 o 
   5  11   4      272.47      288.82     23.23 o 
   6  11   4        4.43        8.89     20.48 o 
  -3  12   4       14.72        4.30     23.17 o 
  -2  12   4        1.99       -9.48     36.90 o 
  -1  12   4        7.15       -7.27     36.43 o 
   0  12   4       39.06       39.08     34.13 o 
 -13   0   5      248.23      278.93     44.58 o 
 -11   0   5      396.94      420.03     40.23 o 
  -7   0   5       13.31       11.17      9.73 o 
  -5   0   5      954.40     1166.86     21.87 o 
  -3   0   5     4315.87     4483.63     30.19 o 
  -1   0   5     5256.53     5318.51     36.78 o 
   1   0   5      478.78      537.37     10.86 o 
   3   0   5      468.32      520.79      9.56 o 
   5   0   5     4573.96     5046.17     40.00 o 
   7   0   5     1432.19     1427.71     25.60 o 
   9   0   5      221.73      187.96     15.82 o 
  11   0   5       34.78       38.06     14.37 o 
  13   0   5      659.14      647.94     33.55 o 
 -13   1   5      187.56      221.24     41.21 o 
 -12   1   5      211.69      215.38     41.01 o 
 -11   1   5        0.45        2.24     19.42 o 
 -10   1   5      257.64      248.87     23.72 o 
  -9   1   5      451.58      461.66     34.90 o 
  -8   1   5       31.81       23.43     12.37 o 
  -7   1   5      532.98      566.87     22.19 o 
  -6   1   5     1035.64     1056.56     13.15 o 
  -5   1   5      128.47      156.59      3.82 o 
  -4   1   5        4.41       10.52      3.66 o 
  -3   1   5      392.31      425.18      6.94 o 
  -2   1   5     2975.21     3028.44     18.60 o 
  -1   1   5     1505.49     1526.01     13.98 o 
   0   1   5     1961.09     1918.32     13.36 o 
   1   1   5     4031.25     3995.17     18.41 o 
   2   1   5       50.86       53.45      3.32 o 
   3   1   5     5489.48     5786.06     30.80 o 
   4   1   5      537.02      513.67      8.61 o 
   5   1   5        8.07       16.79      5.07 o 
   6   1   5      412.76      453.93      6.40 o 
   7   1   5     1495.60     1615.97     14.59 o 
   8   1   5     2282.82     2297.31     25.01 o 
   9   1   5       11.98        6.32      8.68 o 
  10   1   5       83.45       83.57     10.84 o 
  11   1   5      313.91      328.38     16.11 o 
  12   1   5      232.47      218.05     15.73 o 
  13   1   5       26.12       31.97     13.12 o 
 -13   2   5      100.49       66.12     26.83 o 
 -12   2   5       11.32       12.95     18.36 o 
 -11   2   5      113.28      101.62     17.54 o 
 -10   2   5       11.01       11.98     14.86 o 
  -9   2   5      109.05       90.27     18.93 o 
  -8   2   5      389.97      378.12     18.75 o 
  -7   2   5      536.76      544.29     14.67 o 
  -6   2   5      395.71      415.55      5.53 o 
  -5   2   5     2015.71     2157.60     21.36 o 
  -4   2   5       22.27        7.31      3.72 o 
  -3   2   5      856.50     1029.24      9.46 o 
  -2   2   5       10.40        9.09      2.42 o 
  -1   2   5       46.89       36.20      2.80 o 
   0   2   5     1094.45     1132.59      8.40 o 
   1   2   5      184.06      182.16      3.44 o 
   2   2   5       12.82        9.75      2.04 o 
   3   2   5     6193.64     6607.86     37.41 o 
   4   2   5     4617.80     4939.88     35.79 o 
   5   2   5     1255.01     1409.24     15.99 o 
   6   2   5       31.53       16.04      5.17 o 
   7   2   5       30.69       25.95      6.01 o 
   8   2   5      292.89      258.16      9.93 o 
   9   2   5      113.03      104.80      9.42 o 
  10   2   5        2.54        6.23      9.40 o 
  11   2   5      247.81      247.90     14.90 o 
  12   2   5       23.90        4.20     13.08 o 
  13   2   5       35.75       42.42     19.53 o 
 -12   3   5       22.50       26.80     19.72 o 
 -11   3   5       11.47        6.76     16.78 o 
 -10   3   5       74.09       90.37     17.20 o 
  -9   3   5      212.72      206.69     15.40 o 
  -8   3   5        1.67       -0.47     10.69 o 
  -7   3   5       33.21       32.58      6.62 o 
  -6   3   5       53.89       44.33      6.34 o 
  -5   3   5     1325.75     1346.37     13.43 o 
  -4   3   5      280.82      326.70      6.84 o 
  -3   3   5     2079.71     2137.43     17.38 o 
  -2   3   5     1535.36     1703.56     10.98 o 
  -1   3   5      101.76      121.76      3.13 o 
   0   3   5     2030.11     2268.38     14.61 o 
   1   3   5      384.74      511.64      6.89 o 
   2   3   5     3067.23     3227.89     24.68 o 
   3   3   5        3.96        4.40      3.78 o 
   4   3   5      300.06      365.10     10.65 o 
   5   3   5      252.56      241.23      7.67 o 
   6   3   5        1.04        2.52      4.67 o 
   7   3   5      720.15      721.97     14.34 o 
   8   3   5      141.80      137.28      9.14 o 
   9   3   5      596.96      561.35     17.25 o 
  10   3   5      498.18      512.34     17.99 o 
  11   3   5      377.92      353.83     20.96 o 
  12   3   5       13.64       10.54     18.70 o 
 -12   4   5      259.58      273.78     25.17 o 
 -11   4   5       76.30       79.70     18.34 o 
 -10   4   5      185.57      165.09     19.12 o 
  -9   4   5      100.29       95.12     13.93 o 
  -8   4   5      468.95      453.86     15.80 o 
  -7   4   5      477.17      518.09     14.37 o 
  -6   4   5        6.20       -0.62      6.99 o 
  -5   4   5       13.31       16.76      6.02 o 
  -4   4   5      631.55      696.91      8.25 o 
  -3   4   5       30.12       40.40      2.94 o 
  -2   4   5     1703.78     1924.27     13.31 o 
  -1   4   5       51.91       44.39      2.87 o 
   0   4   5     1642.14     1710.70     14.58 o 
   1   4   5      794.15      887.03      7.10 o 
   2   4   5     5084.09     5411.38     33.21 o 
   3   4   5     1205.13     1289.58     15.89 o 
   4   4   5        5.27        4.51      4.60 o 
   5   4   5       16.99       12.34      5.58 o 
   6   4   5      533.96      534.13     12.48 o 
   7   4   5       25.07       16.05      7.12 o 
   8   4   5       11.29       14.81      7.36 o 
   9   4   5        0.25        0.25      9.99 o 
  10   4   5      166.28      171.29     16.47 o 
  11   4   5       10.83        1.88     14.88 o 
  12   4   5      508.86      449.36     26.05 o 
 -12   5   5      105.45      168.37     23.59 o 
 -11   5   5        7.58        2.91     17.28 o 
 -10   5   5       17.34       20.63     15.52 o 
  -9   5   5        2.76        3.58     12.58 o 
  -8   5   5      152.22      156.88     13.55 o 
  -7   5   5       95.29       92.02      9.41 o 
  -6   5   5      152.98      150.10      9.57 o 
  -5   5   5      313.78      360.13      8.77 o 
  -4   5   5       23.40       30.79      3.48 o 
  -3   5   5      171.46      205.05      4.33 o 
  -2   5   5       37.26       24.24      2.91 o 
  -1   5   5      570.10      616.03      7.40 o 
   0   5   5     1966.37     2229.08     23.86 o 
   1   5   5      188.84      179.30      4.47 o 
   2   5   5      236.35      248.20      4.50 o 
   3   5   5      296.69      307.75      6.13 o 
   4   5   5      591.15      591.13      9.82 o 
   5   5   5       89.61       75.98      6.57 o 
   6   5   5        0.01       -0.25      7.03 o 
   7   5   5       20.99       20.17      7.59 o 
   8   5   5       16.05       11.17     11.69 o 
   9   5   5       95.93       94.97     14.28 o 
  10   5   5       28.81       22.93     12.98 o 
  11   5   5       11.35        9.08     14.80 o 
  12   5   5      371.71      439.41     56.73 o 
 -12   6   5       87.30      105.83     32.01 o 
 -11   6   5      132.97      149.74     19.07 o 
 -10   6   5      109.38      136.37     17.78 o 
  -9   6   5       17.38       13.82     11.93 o 
  -8   6   5       79.25       58.55     11.31 o 
  -7   6   5      706.72      713.74     16.28 o 
  -6   6   5       20.50       29.95      7.51 o 
  -5   6   5      870.33      833.64     18.42 o 
  -4   6   5        0.00       -1.73      5.76 o 
  -3   6   5      161.08      170.33      7.11 o 
  -2   6   5        0.62        3.12      2.38 o 
  -1   6   5     1593.79     1710.98     14.37 o 
   0   6   5      175.37      193.26      6.10 o 
   1   6   5       74.48       82.30      4.74 o 
   2   6   5      168.55      173.18      5.59 o 
   3   6   5     1148.72     1199.90     12.39 o 
   4   6   5      156.24      155.30      9.93 o 
   5   6   5      435.86      441.46     13.27 o 
   6   6   5       24.90       22.72      7.99 o 
   7   6   5      118.50      113.72      9.48 o 
   8   6   5       17.26       15.58     10.34 o 
   9   6   5      356.97      345.47     17.79 o 
  10   6   5        3.36       13.56     13.20 o 
  11   6   5        0.02        2.00     15.48 o 
 -11   7   5        7.98        8.19     17.64 o 
 -10   7   5       11.27        1.34     15.10 o 
  -9   7   5        8.23       15.81     13.84 o 
  -8   7   5       21.96       21.91     11.05 o 
  -7   7   5      142.19      147.71     10.31 o 
  -6   7   5      356.07      354.32     12.68 o 
  -5   7   5        6.71        7.60      7.21 o 
  -4   7   5      133.22      140.62      7.85 o 
  -3   7   5       69.14       60.70      6.13 o 
  -2   7   5      802.98      842.84     13.82 o 
  -1   7   5      223.10      217.11      8.99 o 
   0   7   5       81.74       95.98      6.91 o 
   1   7   5      149.88      157.17      7.97 o 
   2   7   5        3.63        6.33      5.53 o 
   3   7   5      130.42      134.95      7.75 o 
   4   7   5       55.21       55.00      8.89 o 
   5   7   5       79.62       73.07      9.95 o 
   6   7   5      129.12      119.22     10.27 o 
   7   7   5       51.64       49.96      8.62 o 
   8   7   5      227.46      233.30     15.69 o 
   9   7   5        8.74        3.62     13.38 o 
  10   7   5       25.49       36.21     15.46 o 
 -10   8   5       18.25       13.36     20.61 o 
  -9   8   5        0.99        0.82     17.54 o 
  -8   8   5      155.21      150.24     17.22 o 
  -7   8   5       83.03       58.44     11.38 o 
  -6   8   5       26.72       17.05      8.38 o 
  -5   8   5      221.60      204.13     10.78 o 
  -4   8   5      133.49      125.29      8.70 o 
  -3   8   5      219.20      217.77     11.33 o 
  -2   8   5      392.97      399.20     13.51 o 
  -1   8   5      100.70      106.14     10.35 o 
   0   8   5       51.21       54.17      9.13 o 
   1   8   5        0.60        4.69      7.82 o 
   2   8   5       79.98       93.92      8.47 o 
   3   8   5        1.72       -6.23      7.00 o 
   4   8   5       28.46       21.68      8.34 o 
   5   8   5      191.36      171.24     12.57 o 
   6   8   5      617.25      614.90     21.20 o 
   7   8   5       20.22       21.38     12.54 o 
   8   8   5       70.02       64.52     15.06 o 
   9   8   5       11.83       20.89     14.71 o 
  -9   9   5      190.25      191.91     28.35 o 
  -8   9   5       64.62       75.80     16.41 o 
  -7   9   5      106.13       96.04     14.82 o 
  -6   9   5       46.88       48.63     10.77 o 
  -5   9   5      165.30      164.01     15.48 o 
  -4   9   5      117.43      119.02     13.08 o 
  -3   9   5      105.02      102.95     13.46 o 
  -2   9   5       37.29       26.92      9.83 o 
  -1   9   5       34.69       31.95     10.00 o 
   0   9   5       73.94       75.25     10.79 o 
   1   9   5      364.19      388.23     15.80 o 
   2   9   5        6.92        8.53      9.23 o 
   3   9   5       80.11       75.59     13.57 o 
   4   9   5      214.77      211.57     16.00 o 
   5   9   5       86.41      112.15     12.67 o 
   6   9   5       37.45       27.36     11.99 o 
   7   9   5       21.09       28.06     15.95 o 
   8   9   5       72.14       48.92     17.55 o 
   9   9   5        2.23       -4.63     31.52 o 
  -8  10   5       29.98       33.52     38.71 o 
  -7  10   5      108.08       91.96     25.04 o 
  -6  10   5       26.08       24.09     18.35 o 
  -5  10   5        8.90       14.06     13.82 o 
  -4  10   5       30.14       29.49     13.42 o 
  -3  10   5       57.83       46.56     12.07 o 
  -2  10   5       61.37       49.69     11.85 o 
  -1  10   5      100.63       92.13     12.53 o 
   0  10   5       77.74       80.23     13.58 o 
   1  10   5       41.31       48.13     14.75 o 
   2  10   5        0.39        3.15     13.93 o 
   3  10   5       32.37       20.65     15.00 o 
   4  10   5       31.98       30.50     14.21 o 
   5  10   5       33.77       16.99     14.25 o 
   6  10   5        6.38        3.22     13.05 o 
   7  10   5      136.56      123.40     23.76 o 
  -6  11   5      112.90      122.67     39.52 o 
  -5  11   5        6.26        7.66     17.35 o 
  -4  11   5        1.23       15.12     13.20 o 
  -3  11   5      126.02      139.87     16.07 o 
  -2  11   5       36.72       42.10     14.39 o 
  -1  11   5       26.51       21.94     15.92 o 
   0  11   5      296.89      330.88     23.19 o 
   1  11   5       17.66       31.21     16.61 o 
   2  11   5       33.67       26.01     16.69 o 
   3  11   5       27.00       30.16     16.68 o 
   4  11   5       24.98       23.44     17.05 o 
   5  11   5       86.70       94.97     19.06 o 
   6  11   5        2.08       31.26     36.20 o 
  -8   0   6     1638.61     1769.77     46.66 o 
  -6   0   6      822.30      904.23     27.17 o 
  -4   0   6     2544.80     2634.19     45.38 o 
  -2   0   6       31.97       40.31      6.08 o 
   0   0   6     2736.46     2835.46     61.42 o 
   2   0   6     1422.99     1361.48     14.14 o 
   4   0   6       34.67       33.71      3.79 o 
   6   0   6      214.12      208.46     13.57 o 
   8   0   6      149.98      159.15     13.89 o 
  10   0   6      251.28      247.60     25.35 o 
  12   0   6      283.90      278.21     23.20 o 
 -13   1   6      135.71      166.64     40.39 o 
 -12   1   6      139.65      167.12     36.67 o 
 -11   1   6       25.06       19.70     26.31 o 
 -10   1   6      146.60      144.56     22.61 o 
  -9   1   6      593.84      571.68     30.13 o 
  -8   1   6        9.42        3.75     12.11 o 
  -7   1   6       33.80       34.19     11.50 o 
  -6   1   6       22.11       36.43      4.83 o 
  -5   1   6      222.41      277.59      6.87 o 
  -4   1   6      207.00      215.69      6.05 o 
  -3   1   6     1368.14     1332.34     12.30 o 
  -2   1   6      347.44      369.22      6.77 o 
  -1   1   6     1031.61     1094.68     13.34 o 
   0   1   6      830.57      870.19      6.37 o 
   1   1   6     1678.45     1704.05     18.03 o 
   2   1   6       13.85        7.86      3.09 o 
   3   1   6     2130.13     2181.03     14.19 o 
   4   1   6        7.46        1.97      3.85 o 
   5   1   6     1216.24     1230.00     15.62 o 
   6   1   6      440.25      463.68     11.30 o 
   7   1   6       81.30       67.34      7.60 o 
   8   1   6      755.66      742.73     16.39 o 
   9   1   6      262.11      270.97     12.83 o 
  10   1   6       68.36       57.60      9.77 o 
  11   1   6      165.27      171.14     13.17 o 
  12   1   6        0.02      -11.47     11.47 o 
  13   1   6       11.12       16.45     14.16 o 
 -13   2   6       67.97       61.54     37.58 o 
 -12   2   6       28.16       41.36     18.99 o 
 -11   2   6      127.35      152.77     20.91 o 
 -10   2   6        8.14        5.26     20.10 o 
  -9   2   6      644.44      600.76     23.37 o 
  -8   2   6      604.26      599.05     22.59 o 
  -7   2   6      619.76      693.78     18.76 o 
  -6   2   6        0.89        1.92      3.04 o 
  -5   2   6      104.43       90.00      5.26 o 
  -4   2   6       24.97       16.53      4.00 o 
  -3   2   6     2083.75     2147.86     21.14 o 
  -2   2   6       61.75       56.00      2.92 o 
  -1   2   6     1107.73     1165.86     10.72 o 
   0   2   6      473.08      528.87      6.34 o 
   1   2   6       76.29       88.29      3.29 o 
   2   2   6        6.71       14.17      2.51 o 
   3   2   6      382.53      357.20      8.50 o 
   4   2   6      143.71      149.30      5.48 o 
   5   2   6      159.94      151.81      5.98 o 
   6   2   6       67.82       59.86      6.62 o 
   7   2   6       50.78       38.30      6.93 o 
   8   2   6       34.39       41.77      7.63 o 
   9   2   6      231.75      245.66     11.98 o 
  10   2   6      225.02      213.26     12.93 o 
  11   2   6        9.38        5.20     10.23 o 
  12   2   6       38.24       29.78     11.38 o 
  13   2   6      487.24      514.38     32.12 o 
 -12   3   6      131.64      136.15     21.81 o 
 -11   3   6       75.69       42.74     16.54 o 
 -10   3   6       65.29       95.93     16.98 o 
  -9   3   6      107.82      117.02     13.42 o 
  -8   3   6      237.06      216.20     19.75 o 
  -7   3   6       69.56       83.78      7.91 o 
  -6   3   6      187.96      197.28      6.93 o 
  -5   3   6      797.11      847.22     11.31 o 
  -4   3   6      242.82      268.31      6.97 o 
  -3   3   6      911.32      954.89     11.74 o 
  -2   3   6      822.40      797.43      8.43 o 
  -1   3   6      165.22      203.91      3.84 o 
   0   3   6     1502.10     1533.52     12.29 o 
   1   3   6     1855.74     2027.87     16.50 o 
   2   3   6      611.88      626.73     12.25 o 
   3   3   6      129.76      119.14      4.45 o 
   4   3   6     3194.56     3183.31     35.17 o 
   5   3   6      623.95      624.22      7.36 o 
   6   3   6        3.14        5.15      4.64 o 
   7   3   6       41.78       37.69      6.45 o 
   8   3   6      275.03      295.24      9.74 o 
   9   3   6       66.59       51.42      9.37 o 
  10   3   6        7.86        2.59     10.06 o 
  11   3   6        1.33        5.57     16.01 o 
  12   3   6      208.61      249.45     24.10 o 
 -12   4   6        0.34        1.92     19.33 o 
 -11   4   6       44.74       62.43     17.99 o 
 -10   4   6        1.77       -2.35     15.97 o 
  -9   4   6        0.63        0.32     11.88 o 
  -8   4   6      499.99      503.19     20.12 o 
  -7   4   6      975.29      910.74     16.81 o 
  -6   4   6       30.63       15.03      7.34 o 
  -5   4   6      828.74      832.31     12.00 o 
  -4   4   6      142.07      127.46      4.30 o 
  -3   4   6       19.19       15.86      3.20 o 
  -2   4   6      445.04      437.64      6.01 o 
  -1   4   6      502.71      492.26      5.58 o 
   0   4   6      160.96      159.34      3.79 o 
   1   4   6      149.38      179.05      4.13 o 
   2   4   6        3.19        2.90      3.41 o 
   3   4   6      150.22      162.34      4.52 o 
   4   4   6        0.23        0.41      3.90 o 
   5   4   6       30.28       34.87      5.32 o 
   6   4   6       43.18       38.44      5.45 o 
   7   4   6      136.25      144.34      8.20 o 
   8   4   6       18.96       16.40      7.50 o 
   9   4   6      307.78      292.70     17.80 o 
  10   4   6       12.33       12.47     13.30 o 
  11   4   6        4.92        5.80     14.67 o 
  12   4   6      236.99      300.79     23.37 o 
 -12   5   6       45.87       76.69     26.47 o 
 -11   5   6        7.27       12.23     17.24 o 
 -10   5   6       42.83       23.46     18.15 o 
  -9   5   6        1.93       -3.72     12.35 o 
  -8   5   6        6.12        0.38      9.97 o 
  -7   5   6       95.48       91.44      9.79 o 
  -6   5   6      328.70      299.66     12.36 o 
  -5   5   6      461.18      495.19     11.83 o 
  -4   5   6        1.18        1.27      3.27 o 
  -3   5   6     1353.49     1423.99     15.04 o 
  -2   5   6       28.98       25.81      3.13 o 
  -1   5   6      999.50     1030.55     10.47 o 
   0   5   6        0.20       -1.47      2.76 o 
   1   5   6      276.09      271.11      5.93 o 
   2   5   6       40.73       41.23      3.94 o 
   3   5   6      107.25      103.54      5.39 o 
   4   5   6      204.67      174.48      6.65 o 
   5   5   6     1098.31     1024.42     15.45 o 
   6   5   6       85.44       76.82      7.00 o 
   7   5   6      653.56      653.73     15.36 o 
   8   5   6      138.34      139.77     14.04 o 
   9   5   6       14.62       20.11     11.90 o 
  10   5   6       13.01        5.09     13.53 o 
  11   5   6       58.46       69.81     15.40 o 
 -12   6   6      134.71      136.89     38.30 o 
 -11   6   6      158.80      181.64     19.61 o 
 -10   6   6       13.29       14.14     14.57 o 
  -9   6   6        3.44        8.22     12.10 o 
  -8   6   6      109.00      121.64     11.13 o 
  -7   6   6      125.48      120.39     10.24 o 
  -6   6   6      129.68      102.74      8.57 o 
  -5   6   6       15.98       12.74      6.69 o 
  -4   6   6     1421.84     1411.33     17.35 o 
  -3   6   6        0.89        4.70      4.61 o 
  -2   6   6      222.68      236.16      5.44 o 
  -1   6   6      173.08      188.02      6.12 o 
   0   6   6      179.69      179.18      5.55 o 
   1   6   6        8.20        8.91      3.20 o 
   2   6   6       27.20       34.22      4.17 o 
   3   6   6      109.83      104.00      5.02 o 
   4   6   6       42.19       34.07      8.30 o 
   5   6   6       33.80       36.93      7.72 o 
   6   6   6      458.82      484.61     14.67 o 
   7   6   6        9.67       13.12      8.19 o 
   8   6   6       42.71       31.66     11.48 o 
   9   6   6       19.91       12.28     11.22 o 
  10   6   6       33.32       30.48     12.23 o 
  11   6   6       39.97       59.03     17.19 o 
 -11   7   6       45.40       61.72     26.72 o 
 -10   7   6        2.30       18.99     15.08 o 
  -9   7   6       96.33       84.74     14.41 o 
  -8   7   6       15.33       36.75     11.38 o 
  -7   7   6      251.62      231.27     12.46 o 
  -6   7   6        2.16        2.86      7.65 o 
  -5   7   6       33.24       32.05      7.31 o 
  -4   7   6      105.25       83.57      7.04 o 
  -3   7   6        1.95        5.12      5.30 o 
  -2   7   6       19.80       15.55      5.77 o 
  -1   7   6       12.87       15.09      5.18 o 
   0   7   6       28.60       34.10      4.95 o 
   1   7   6      771.66      782.64     13.29 o 
   2   7   6      141.26      142.29      7.56 o 
   3   7   6       44.95       40.50      6.34 o 
   4   7   6      179.78      168.70      9.40 o 
   5   7   6       40.83       33.65      9.37 o 
   6   7   6        4.59        3.55      9.17 o 
   7   7   6        3.62        7.66      8.35 o 
   8   7   6       15.47       20.36     11.19 o 
   9   7   6      141.56      120.32     16.65 o 
  10   7   6        1.10        5.36     14.13 o 
 -10   8   6      104.10      136.74     28.99 o 
  -9   8   6       48.33       66.80     18.59 o 
  -8   8   6       47.47       45.36     14.73 o 
  -7   8   6       91.03       86.10     12.14 o 
  -6   8   6      140.44      127.42     11.48 o 
  -5   8   6       68.88       69.61     10.01 o 
  -4   8   6       28.40       36.89      8.17 o 
  -3   8   6      197.19      184.88     11.48 o 
  -2   8   6        3.41        7.05      8.59 o 
  -1   8   6      202.11      192.78     11.87 o 
   0   8   6      123.67      133.44     11.06 o 
   1   8   6       27.92       29.48      8.95 o 
   2   8   6      191.97      199.34      9.96 o 
   3   8   6      102.89      109.77     10.20 o 
   4   8   6        1.11        0.07      8.27 o 
   5   8   6      187.98      197.47     12.38 o 
   6   8   6       44.38       44.81     10.50 o 
   7   8   6        5.41        8.64     11.25 o 
   8   8   6        0.18       12.79     15.71 o 
   9   8   6       21.19       25.54     15.60 o 
  -9   9   6        2.52       -6.78     30.09 o 
  -8   9   6        1.80       -7.71     14.91 o 
  -7   9   6       24.30       16.72     14.15 o 
  -6   9   6       40.81       58.52     13.68 o 
  -5   9   6       40.37       44.72     13.44 o 
  -4   9   6       22.95       26.54     11.51 o 
  -3   9   6        0.00        3.20     11.84 o 
  -2   9   6       90.12       70.96     10.80 o 
  -1   9   6        9.62        8.95     10.22 o 
   0   9   6      322.65      305.65     14.57 o 
   1   9   6       83.21       93.97     11.06 o 
   2   9   6       33.74       24.66     10.99 o 
   3   9   6        6.39        0.19     10.23 o 
   4   9   6        8.51        3.66     13.40 o 
   5   9   6        4.13        5.57     11.50 o 
   6   9   6       57.76       57.71     12.48 o 
   7   9   6       14.78        5.84     16.30 o 
   8   9   6      137.32      140.80     19.61 o 
   9   9   6        0.07        6.86     35.28 o 
  -7  10   6        1.32       -6.08     26.33 o 
  -6  10   6        1.19        3.94     19.17 o 
  -5  10   6       83.72       68.75     17.42 o 
  -4  10   6       23.89       29.95     13.59 o 
  -3  10   6       50.37       45.20     11.98 o 
  -2  10   6        4.36        3.83     11.46 o 
  -1  10   6       27.81       33.84     11.28 o 
   0  10   6       58.54       74.44     13.15 o 
   1  10   6       33.29       32.03     15.07 o 
   2  10   6        3.10       -1.38     14.87 o 
   3  10   6       10.49       19.08     15.17 o 
   4  10   6        6.16        4.05     13.94 o 
   5  10   6        1.35       -3.21     13.99 o 
   6  10   6        2.52        1.16     15.25 o 
   7  10   6      104.54      115.22     24.44 o 
  -5  11   6        0.14        9.24     19.63 o 
  -4  11   6        9.23       12.28     15.36 o 
  -3  11   6        2.86       -2.17     14.93 o 
  -2  11   6       21.27       30.61     17.72 o 
  -1  11   6       44.85       54.51     17.47 o 
   0  11   6       31.57       38.72     16.27 o 
   1  11   6      183.54      180.01     19.92 o 
   2  11   6      143.18      158.91     19.48 o 
   3  11   6       48.06       48.65     17.07 o 
   4  11   6       13.20       26.81     17.91 o 
   5  11   6        3.63        5.04     18.29 o 
  -2  12   6       21.42       36.97     34.66 o 
  -1  12   6       28.62       24.10     34.35 o 
   0  12   6        2.46        2.96     35.83 o 
   1  12   6        0.06       25.71     36.11 o 
   2  12   6       34.66      108.87     42.59 o 
 -11   0   7      382.64      396.97     41.59 o 
  -7   0   7      377.59      370.71     16.72 o 
  -5   0   7     1338.86     1422.60     25.19 o 
  -3   0   7       71.45       89.75      6.89 o 
  -1   0   7       12.78       12.82      5.21 o 
   1   0   7      245.07      215.80      5.91 o 
   3   0   7     3246.64     3165.00     31.94 o 
   5   0   7     5057.13     5211.80     41.91 o 
   7   0   7       10.77       14.42      8.62 o 
   9   0   7       19.46       17.44     12.61 o 
  11   0   7        0.15       -1.09     14.78 o 
  13   0   7      552.56      588.89     44.11 o 
 -13   1   7       79.54       39.45     37.34 o 
 -12   1   7        9.88       -1.95     30.67 o 
 -11   1   7      292.81      285.75     37.80 o 
 -10   1   7      115.89      170.48     32.43 o 
  -9   1   7      759.01      862.78     38.57 o 
  -8   1   7       42.14       49.07     14.28 o 
  -7   1   7      252.31      254.96      8.03 o 
  -6   1   7      802.00      804.72      9.69 o 
  -5   1   7      167.02      168.17      6.89 o 
  -4   1   7       60.30       71.65      5.65 o 
  -3   1   7       55.87       72.49      4.93 o 
  -2   1   7     1287.67     1256.49     12.02 o 
  -1   1   7     1952.64     2087.62     13.83 o 
   0   1   7     1781.16     1735.38     11.90 o 
   1   1   7     4419.59     4485.89     20.00 o 
   2   1   7     1860.09     2018.75     20.44 o 
   3   1   7      100.26       75.70      4.80 o 
   4   1   7      448.06      435.00      7.78 o 
   5   1   7        2.91        1.45      5.23 o 
   6   1   7       10.12       13.98      5.79 o 
   7   1   7       12.50       18.48      6.60 o 
   8   1   7      306.05      283.91     11.26 o 
   9   1   7      177.20      169.58     11.09 o 
  10   1   7       34.01       38.49      9.79 o 
  11   1   7      139.23      123.11     13.05 o 
  12   1   7      150.42      165.57     14.45 o 
  13   1   7       38.04       44.75     13.53 o 
 -12   2   7      212.36      186.85     27.91 o 
 -11   2   7      221.05      211.60     22.19 o 
 -10   2   7       12.87       18.00     18.89 o 
  -9   2   7       53.79       48.48     13.32 o 
  -8   2   7      768.13      785.01     38.35 o 
  -7   2   7       66.86       54.20      5.45 o 
  -6   2   7       14.37       16.96      4.82 o 
  -5   2   7        0.19        1.63      4.42 o 
  -4   2   7      233.57      245.00      6.76 o 
  -3   2   7      626.63      692.91      9.59 o 
  -2   2   7        9.18       10.59      2.91 o 
  -1   2   7     1862.06     1769.33     15.23 o 
   0   2   7      190.40      185.02      4.37 o 
   1   2   7      519.46      492.41      4.63 o 
   2   2   7     1757.18     1829.15     11.71 o 
   3   2   7       62.62       82.79      4.37 o 
   4   2   7      323.20      396.89      8.71 o 
   5   2   7      130.82      152.49      6.28 o 
   6   2   7      772.36      748.16     13.26 o 
   7   2   7      912.64      867.12     16.18 o 
   8   2   7        2.81        7.42      7.05 o 
   9   2   7      349.16      325.89     13.00 o 
  10   2   7      132.11      136.89     11.58 o 
  11   2   7        0.04       -0.35     10.61 o 
  12   2   7      346.35      359.95     22.76 o 
  13   2   7       31.58       25.79     18.93 o 
 -12   3   7        5.10       -3.44     19.30 o 
 -11   3   7      306.97      266.48     24.04 o 
 -10   3   7      156.20      140.82     19.44 o 
  -9   3   7       19.41       36.33     12.35 o 
  -8   3   7      394.04      380.74     20.75 o 
  -7   3   7      124.92      129.74      8.86 o 
  -6   3   7       92.96       88.42      6.07 o 
  -5   3   7      416.32      395.33      8.61 o 
  -4   3   7        7.41        8.35      4.13 o 
  -3   3   7     2809.87     2758.82     21.69 o 
  -2   3   7      164.14      170.27      5.07 o 
  -1   3   7       66.69       76.89      3.13 o 
   0   3   7       54.71       74.96      3.80 o 
   1   3   7     1538.83     1623.69     12.38 o 
   2   3   7      135.78      181.47      5.52 o 
   3   3   7       15.57       14.68      2.98 o 
   4   3   7        5.01        5.41      3.30 o 
   5   3   7      518.16      523.89      9.74 o 
   6   3   7       16.74       18.44      4.96 o 
   7   3   7      354.20      343.22     10.64 o 
   8   3   7       10.26        9.23      6.79 o 
   9   3   7        0.02       -0.15      7.88 o 
  10   3   7       15.43        5.90     10.68 o 
  11   3   7      280.24      308.56     22.09 o 
  12   3   7       89.73      103.10     24.69 o 
 -13   4   7       54.45       66.67     36.20 o 
 -12   4   7        1.74       14.77     19.17 o 
 -11   4   7       22.10       15.34     17.95 o 
 -10   4   7      359.58      321.29     24.02 o 
  -9   4   7       84.98       66.65     13.40 o 
  -8   4   7       47.38       60.28     11.86 o 
  -7   4   7      390.20      341.10     14.87 o 
  -6   4   7      259.09      229.14      7.51 o 
  -5   4   7        1.72        7.53      4.63 o 
  -4   4   7      560.75      532.96      8.43 o 
  -3   4   7      129.33      121.45      4.64 o 
  -2   4   7      114.35       83.23      3.82 o 
  -1   4   7       82.38       88.98      3.15 o 
   0   4   7      410.91      441.93      5.44 o 
   1   4   7      287.85      306.72      5.69 o 
   2   4   7      227.82      181.21      4.92 o 
   3   4   7        0.02        1.21      5.05 o 
   4   4   7      160.86      147.31      5.85 o 
   5   4   7      112.09      112.57      6.30 o 
   6   4   7      861.56      867.68     13.64 o 
   7   4   7      165.12      149.80      8.23 o 
   8   4   7       10.67       11.75      7.69 o 
   9   4   7       44.39       30.50     12.88 o 
  10   4   7      265.99      251.22     17.36 o 
  11   4   7        9.96        7.38     14.54 o 
  12   4   7       18.30        8.97     19.64 o 
 -12   5   7       25.59       43.84     23.04 o 
 -11   5   7       20.67       14.84     18.23 o 
 -10   5   7      483.77      453.78     27.36 o 
  -9   5   7       66.39       51.53     14.68 o 
  -8   5   7      147.79      104.87     13.24 o 
  -7   5   7      438.92      392.14     13.36 o 
  -6   5   7      110.39      139.52     10.21 o 
  -5   5   7      262.56      258.54      7.07 o 
  -4   5   7      573.08      548.32      8.40 o 
  -3   5   7      194.36      147.16      4.92 o 
  -2   5   7      639.23      675.27      7.77 o 
  -1   5   7       90.64      115.01      4.43 o 
   0   5   7      335.79      360.46      5.54 o 
   1   5   7       91.49       85.35      3.80 o 
   2   5   7       79.77       72.81      4.36 o 
   3   5   7       35.28       41.38      5.12 o 
   4   5   7      334.51      309.14      9.00 o 
   5   5   7      149.68      166.64      8.35 o 
   6   5   7        0.00        3.71      6.33 o 
   7   5   7       70.62       68.29      8.80 o 
   8   5   7       43.54       46.78     11.45 o 
   9   5   7        0.01        8.81     14.06 o 
  10   5   7      341.41      350.04     21.02 o 
  11   5   7        0.30        2.66     15.13 o 
 -12   6   7      110.97       74.77     36.20 o 
 -11   6   7      140.35      141.77     22.85 o 
 -10   6   7        0.36       -3.79     14.09 o 
  -9   6   7        0.20       -2.72     11.63 o 
  -8   6   7       13.76       18.39      9.29 o 
  -7   6   7      248.13      243.18     12.11 o 
  -6   6   7      312.80      263.03     12.32 o 
  -5   6   7       28.87       13.73      6.51 o 
  -4   6   7        0.88        8.31      4.99 o 
  -3   6   7      174.29      161.46      6.44 o 
  -2   6   7      155.14      147.88      4.77 o 
  -1   6   7      499.84      525.77      8.75 o 
   0   6   7        0.33        3.83      3.47 o 
   1   6   7       14.74       14.44      3.91 o 
   2   6   7        0.01        2.14      4.03 o 
   3   6   7      203.73      188.96      6.21 o 
   4   6   7        6.06        2.66      7.89 o 
   5   6   7       51.45       49.34      8.69 o 
   6   6   7        4.89        9.33      8.27 o 
   7   6   7      397.56      390.72     14.40 o 
   8   6   7       49.21       46.86     11.00 o 
   9   6   7      448.76      455.10     19.98 o 
  10   6   7       80.35       82.29     13.97 o 
  11   6   7      143.00      143.87     16.89 o 
 -11   7   7       62.56       61.71     33.76 o 
 -10   7   7       14.09       30.57     18.92 o 
  -9   7   7        2.86       -2.44     14.65 o 
  -8   7   7       16.11       12.32     12.18 o 
  -7   7   7       33.27       28.53      8.97 o 
  -6   7   7      458.23      450.71     14.80 o 
  -5   7   7        0.53       -1.56      7.18 o 
  -4   7   7        1.02        1.44      6.36 o 
  -3   7   7      972.55      957.60     15.12 o 
  -2   7   7      667.20      634.36     11.88 o 
  -1   7   7       88.02       74.67      7.41 o 
   0   7   7      130.13      139.99      6.85 o 
   1   7   7        0.35        1.06      5.07 o 
   2   7   7       18.46       16.68      6.29 o 
   3   7   7        6.32        4.17      6.34 o 
   4   7   7      211.67      223.74     11.67 o 
   5   7   7       16.11       11.70      9.50 o 
   6   7   7       59.95       82.75     10.66 o 
   7   7   7       43.26       40.41      9.71 o 
   8   7   7       25.24       19.46     11.58 o 
   9   7   7      198.17      208.20     16.39 o 
  10   7   7        3.14       11.64     16.31 o 
 -10   8   7       15.38       13.22     22.85 o 
  -9   8   7       18.64       28.26     15.96 o 
  -8   8   7       61.72       62.07     15.50 o 
  -7   8   7        7.18        3.70     10.57 o 
  -6   8   7       92.96       95.24     10.83 o 
  -5   8   7      404.35      360.23     14.39 o 
  -4   8   7        1.72        6.97      8.77 o 
  -3   8   7      187.83      134.49     12.15 o 
  -2   8   7       31.25       38.94     10.21 o 
  -1   8   7       28.40       24.03      8.44 o 
   0   8   7        0.96        3.98      8.52 o 
   1   8   7        7.93        7.25      8.41 o 
   2   8   7       33.15       29.74      8.38 o 
   3   8   7      256.90      233.98     12.21 o 
   4   8   7       32.89       33.18      9.47 o 
   5   8   7      232.79      236.36     13.20 o 
   6   8   7      327.74      361.76     16.33 o 
   7   8   7      155.30      176.38     15.79 o 
   8   8   7        9.55       14.42     15.57 o 
   9   8   7       79.60       89.86     19.62 o 
  -9   9   7       84.54      106.22     43.69 o 
  -8   9   7       23.07       37.68     26.96 o 
  -7   9   7      114.04      110.99     15.92 o 
  -6   9   7        0.39        1.36     15.34 o 
  -5   9   7       19.82       15.93     12.65 o 
  -4   9   7        7.62        4.20     11.70 o 
  -3   9   7       32.22       27.52     11.32 o 
  -2   9   7       50.81       31.01     10.53 o 
  -1   9   7      457.22      455.85     17.20 o 
   0   9   7      124.69      125.31     11.98 o 
   1   9   7      289.34      298.36     16.64 o 
   2   9   7       64.22       60.43     12.65 o 
   3   9   7        0.92       -2.85     10.88 o 
   4   9   7       48.81       56.37     11.31 o 
   5   9   7       98.89      103.67     13.25 o 
   6   9   7       12.33       23.54     12.33 o 
   7   9   7       11.18       11.71     15.35 o 
   8   9   7       41.25       73.36     18.11 o 
  -7  10   7       29.60       25.51     20.31 o 
  -6  10   7       52.59       38.84     15.16 o 
  -5  10   7        2.34        0.42     15.67 o 
  -4  10   7       44.31       42.92     14.29 o 
  -3  10   7       82.24       72.66     12.71 o 
  -2  10   7       72.28       70.45     13.09 o 
  -1  10   7       15.21        6.31     13.37 o 
   0  10   7        8.80       12.46     12.61 o 
   1  10   7        1.77       10.45     15.80 o 
   2  10   7      429.59      454.32     24.13 o 
   3  10   7       33.11       54.96     17.22 o 
   4  10   7       74.20       92.52     16.01 o 
   5  10   7      243.08      278.48     20.18 o 
   6  10   7        2.17        8.21     16.68 o 
   7  10   7       18.69      -19.52     34.45 o 
  -6  11   7       69.56       68.44     39.74 o 
  -5  11   7       20.54       11.07     25.26 o 
  -4  11   7        1.84        3.13     13.87 o 
  -3  11   7       52.60       55.42     17.87 o 
  -2  11   7       14.05        5.35     16.84 o 
  -1  11   7       10.03        2.66     16.92 o 
   0  11   7       78.31       79.72     17.52 o 
   1  11   7        1.94        6.38     17.25 o 
   2  11   7      313.41      351.67     24.17 o 
   3  11   7        0.04      -10.56     17.58 o 
   4  11   7       12.21        6.56     21.09 o 
   5  11   7       15.87       26.90     18.41 o 
  -1  12   7       24.78       30.93     33.19 o 
   0  12   7        4.08        8.90     35.48 o 
   1  12   7       82.33       76.74     41.84 o 
  -8   0   8       44.78       37.79     16.44 o 
  -6   0   8      104.66       90.38      8.96 o 
  -4   0   8     2105.29     2095.06     25.59 o 
  -2   0   8     1351.16     1325.98     18.80 o 
   0   0   8      286.68      260.26      8.92 o 
   2   0   8      370.84      353.23      8.32 o 
   4   0   8      275.10      279.09      7.90 o 
   6   0   8     1469.09     1402.79     24.78 o 
   8   0   8       19.17        8.64     10.58 o 
  10   0   8      242.99      259.57     19.13 o 
  12   0   8       16.36       30.54     17.54 o 
 -12   1   8       11.66       20.38     29.42 o 
 -11   1   8      289.75      265.84     40.37 o 
 -10   1   8      359.14      299.74     38.43 o 
  -9   1   8      811.58      918.05     41.58 o 
  -8   1   8        0.78        3.58     15.78 o 
  -7   1   8      238.17      219.49      8.40 o 
  -6   1   8      310.52      294.20      9.12 o 
  -5   1   8      144.51      126.12      7.24 o 
  -4   1   8      207.50      223.24      7.63 o 
  -3   1   8     1035.91     1042.04     13.81 o 
  -2   1   8       61.90       52.59      4.92 o 
  -1   1   8        9.73       11.86      4.19 o 
   0   1   8      726.84      742.35      7.98 o 
   1   1   8      524.45      507.18      6.27 o 
   2   1   8       21.02       30.00      3.91 o 
   3   1   8      346.68      325.27      6.74 o 
   4   1   8      169.30      160.41      5.85 o 
   5   1   8      420.05      392.27     10.41 o 
   6   1   8       90.04       91.00      7.22 o 
   7   1   8      494.54      505.84     12.92 o 
   8   1   8       69.13       76.62      8.59 o 
   9   1   8       74.22       57.95      9.29 o 
  10   1   8      275.69      236.17     13.35 o 
  11   1   8      416.24      425.87     17.91 o 
  12   1   8       82.60       89.44     13.16 o 
  13   1   8        1.63        9.46     17.00 o 
 -12   2   8        0.64       12.55     22.70 o 
 -11   2   8       27.60       28.53     28.38 o 
 -10   2   8        3.78       16.66     27.96 o 
  -9   2   8       37.17       34.28     13.06 o 
  -8   2   8      338.65      293.21     24.05 o 
  -7   2   8      414.18      434.51     10.51 o 
  -6   2   8      324.99      310.86      8.42 o 
  -5   2   8     1213.82     1222.05     15.19 o 
  -4   2   8       22.89       16.78      4.43 o 
  -3   2   8      132.64      161.45      6.03 o 
  -2   2   8      128.95      127.27      4.26 o 
  -1   2   8      114.30       92.09      3.85 o 
   0   2   8      464.91      461.81      6.76 o 
   1   2   8      782.89      844.65      6.97 o 
   2   2   8      947.53      946.82     14.60 o 
   3   2   8     1756.05     1780.81     28.25 o 
   4   2   8        0.44        1.86      2.79 o 
   5   2   8     1066.16     1069.60     13.36 o 
   6   2   8      158.93      158.92      8.72 o 
   7   2   8      326.61      285.90     10.15 o 
   8   2   8      103.33      101.67      8.87 o 
   9   2   8        0.07       -0.55      8.26 o 
  10   2   8      211.16      202.64     12.11 o 
  11   2   8       39.38       26.33     12.25 o 
  12   2   8        1.56        5.67     14.60 o 
  13   2   8      147.01      189.50     30.95 o 
 -13   3   8        3.48       -6.51     33.83 o 
 -12   3   8        9.59        4.03     23.83 o 
 -11   3   8       23.02       19.31     18.44 o 
 -10   3   8      687.68      672.79     29.97 o 
  -9   3   8        1.28        6.87     14.02 o 
  -8   3   8      150.46      141.03     14.13 o 
  -7   3   8      101.45       99.61      6.55 o 
  -6   3   8      991.40      919.75     14.21 o 
  -5   3   8       22.40       21.30      5.05 o 
  -4   3   8       70.37       78.93      5.38 o 
  -3   3   8        4.25        6.43      3.02 o 
  -2   3   8      253.49      256.19      4.66 o 
  -1   3   8      395.06      404.99      6.67 o 
   0   3   8      238.96      212.81      5.27 o 
   1   3   8       14.56       13.92      4.12 o 
   2   3   8      217.05      210.17      5.29 o 
   3   3   8      113.72      100.81      6.75 o 
   4   3   8      869.70      816.75      9.77 o 
   5   3   8       15.63       16.88      4.66 o 
   6   3   8       77.23       76.49      5.93 o 
   7   3   8      267.37      236.67      9.46 o 
   8   3   8       88.57      104.60      8.50 o 
   9   3   8      198.68      181.28     11.68 o 
  10   3   8      271.39      250.08     14.72 o 
  11   3   8        7.19       22.71     14.44 o 
  12   3   8      312.16      358.06     24.45 o 
 -12   4   8       10.93        4.39     19.37 o 
 -11   4   8      109.08      139.89     20.71 o 
 -10   4   8       51.80       44.99     17.05 o 
  -9   4   8      387.12      408.51     20.64 o 
  -8   4   8        6.21        8.30     10.58 o 
  -7   4   8       48.57       41.15      7.75 o 
  -6   4   8        0.89        0.19      5.04 o 
  -5   4   8      100.09       96.90      5.78 o 
  -4   4   8       34.80       31.79      4.73 o 
  -3   4   8      311.34      301.03      6.92 o 
  -2   4   8       67.49       67.17      3.46 o 
  -1   4   8     3783.04     3771.49     28.20 o 
   0   4   8      252.33      256.45      5.12 o 
   1   4   8     1535.29     1521.78     13.39 o 
   2   4   8       41.60       41.26      3.34 o 
   3   4   8       19.26       18.76      5.07 o 
   4   4   8        1.33       -0.68      2.84 o 
   5   4   8       37.73       37.53      5.24 o 
   6   4   8      588.26      540.20     14.02 o 
   7   4   8      449.51      423.82     16.36 o 
   8   4   8      119.81       92.26      9.36 o 
   9   4   8      711.81      660.48     23.50 o 
  10   4   8       24.03       37.96     13.49 o 
  11   4   8        5.66        0.38     14.47 o 
  12   4   8       93.67      123.91     20.25 o 
 -12   5   8       23.80       21.14     31.96 o 
 -11   5   8        8.90       -2.04     18.63 o 
 -10   5   8       51.48       35.51     17.64 o 
  -9   5   8      233.66      206.42     17.36 o 
  -8   5   8       10.61       11.64     11.24 o 
  -7   5   8       83.56       78.40      9.14 o 
  -6   5   8        5.23        5.64      6.57 o 
  -5   5   8      459.99      456.06     11.93 o 
  -4   5   8      142.91      136.79      5.74 o 
  -3   5   8      165.79      156.43      5.32 o 
  -2   5   8      575.96      578.77      7.87 o 
  -1   5   8       28.55       32.40      3.31 o 
   0   5   8       77.31       78.49      5.50 o 
   1   5   8      413.79      389.15      5.35 o 
   2   5   8        1.88        1.55      3.30 o 
   3   5   8       36.84       28.92      5.26 o 
   4   5   8       84.64       87.04      6.84 o 
   5   5   8       15.16       18.68      6.31 o 
   6   5   8      164.94      137.90      8.84 o 
   7   5   8       13.46       11.62      9.10 o 
   8   5   8      194.64      190.12     14.13 o 
   9   5   8       65.63       83.45     14.23 o 
  10   5   8       79.74       93.39     14.79 o 
  11   5   8      772.14      804.18     29.76 o 
 -11   6   8        6.03        4.19     18.15 o 
 -10   6   8       13.27       21.07     15.36 o 
  -9   6   8        5.06       13.97     11.86 o 
  -8   6   8      330.73      350.51     16.22 o 
  -7   6   8       83.28       93.14      9.28 o 
  -6   6   8      246.51      229.87     11.40 o 
  -5   6   8      323.64      333.30     11.97 o 
  -4   6   8      120.32      125.35      6.81 o 
  -3   6   8       72.31       71.28      5.24 o 
  -2   6   8      669.83      669.00      8.63 o 
  -1   6   8      250.35      252.13      7.49 o 
   0   6   8      211.45      206.82      8.00 o 
   1   6   8      130.74      125.24      6.02 o 
   2   6   8      847.45      869.42     12.97 o 
   3   6   8      155.35      153.28      6.49 o 
   4   6   8       29.13       23.50      8.15 o 
   5   6   8       15.49       26.05      8.76 o 
   6   6   8      394.05      391.25     15.57 o 
   7   6   8      156.08      121.79     11.00 o 
   8   6   8        2.19        6.32     11.27 o 
   9   6   8       23.28       21.11     12.53 o 
  10   6   8       70.54       62.47     13.82 o 
  11   6   8      215.79      234.52     40.08 o 
 -10   7   8        0.55       -2.08     20.14 o 
  -9   7   8       36.81       35.31     16.33 o 
  -8   7   8        4.46        0.81     13.65 o 
  -7   7   8       84.46       87.99     11.45 o 
  -6   7   8        8.62       14.85      9.76 o 
  -5   7   8      128.77      133.04     10.25 o 
  -4   7   8      221.35      233.91     10.58 o 
  -3   7   8       22.81       26.71      6.12 o 
  -2   7   8      277.79      257.97     10.79 o 
  -1   7   8       44.32       41.19      7.14 o 
   0   7   8        3.38        1.59      5.23 o 
   1   7   8      275.85      286.73      8.94 o 
   2   7   8        0.24        5.73      6.54 o 
   3   7   8        6.32        9.49      8.30 o 
   4   7   8       22.43       18.39      8.85 o 
   5   7   8      224.28      188.07     11.79 o 
   6   7   8        2.00       -0.56      9.82 o 
   7   7   8      333.99      335.32     17.73 o 
   8   7   8      118.55      143.18     15.09 o 
   9   7   8       37.72       34.47     13.19 o 
  10   7   8      187.09      180.37     22.37 o 
 -10   8   8        6.00       14.03     24.30 o 
  -9   8   8       34.92       31.66     16.31 o 
  -8   8   8        6.75        6.47     13.20 o 
  -7   8   8       90.23      107.48     12.72 o 
  -6   8   8       16.04       23.32      9.65 o 
  -5   8   8      273.21      252.41     20.32 o 
  -4   8   8      266.67      241.71     14.39 o 
  -3   8   8      185.09      160.45     12.60 o 
  -2   8   8       19.19       14.21     10.34 o 
  -1   8   8      217.99      218.67      9.56 o 
   0   8   8       24.68       28.25      8.97 o 
   1   8   8       61.58       64.83     11.51 o 
   2   8   8        9.06       13.23      8.65 o 
   3   8   8      144.12      153.97     11.24 o 
   4   8   8       49.84       51.63      9.93 o 
   5   8   8       52.45       34.30      9.84 o 
   6   8   8      139.75      167.23     12.83 o 
   7   8   8       57.07       53.19     11.94 o 
   8   8   8       36.13       23.73     16.41 o 
   9   8   8        3.11        3.88     18.63 o 
  -9   9   8        4.71       16.60     40.11 o 
  -8   9   8        5.56       18.28     37.92 o 
  -7   9   8       71.83       61.54     15.00 o 
  -6   9   8      209.76      215.19     17.66 o 
  -5   9   8        0.00       -0.76     13.48 o 
  -4   9   8       21.81       11.00     11.86 o 
  -3   9   8       50.14       50.73     11.46 o 
  -2   9   8       22.71       20.05      9.62 o 
  -1   9   8      309.49      298.10     14.96 o 
   0   9   8       14.06       12.23     11.31 o 
   1   9   8       15.74       19.59     11.72 o 
   2   9   8       22.71       18.17     11.48 o 
   3   9   8        0.05       -2.43     10.55 o 
   4   9   8       81.10       70.81     12.74 o 
   5   9   8        1.26       -2.26     11.44 o 
   6   9   8       64.31       72.04     12.96 o 
   7   9   8       19.49        6.78     15.86 o 
   8   9   8       21.67       12.21     19.19 o 
  -7  10   8       11.70       15.18     20.20 o 
  -6  10   8       37.29       56.13     16.16 o 
  -5  10   8        5.65       -0.96     14.59 o 
  -4  10   8       15.50       23.14     14.22 o 
  -3  10   8       58.79       68.21     12.87 o 
  -2  10   8      125.26      122.19     15.69 o 
  -1  10   8       16.66       29.41     13.63 o 
   0  10   8        0.43       -3.24     12.70 o 
   1  10   8       22.49       22.64     13.76 o 
   2  10   8       43.70       47.29     16.49 o 
   3  10   8      357.84      342.07     22.70 o 
   4  10   8       57.88       69.22     15.36 o 
   5  10   8      105.21      111.21     16.49 o 
   6  10   8        9.01       -4.48     17.49 o 
  -5  11   8        2.35      -10.99     34.14 o 
  -4  11   8       26.14       28.53     20.82 o 
  -3  11   8      146.07      140.06     18.28 o 
  -2  11   8        0.54       10.79     16.98 o 
  -1  11   8       18.18        7.45     17.11 o 
   0  11   8       99.59      116.17     19.63 o 
   1  11   8       37.75       47.85     17.92 o 
   2  11   8       38.77       41.00     18.33 o 
   3  11   8        3.36       19.97     17.48 o 
   4  11   8        7.76        8.41     20.80 o 
   5  11   8        1.38        8.81     36.00 o 
  -7   0   9     1044.18      956.35     25.91 o 
  -5   0   9     3031.08     2973.50     33.43 o 
  -3   0   9     2033.32     2235.02     28.04 o 
  -1   0   9     5284.54     5230.88     39.02 o 
   1   0   9    11491.98    12526.31     73.32 o 
   3   0   9     1334.72     1279.67     17.46 o 
   5   0   9     2117.04     2070.95     32.73 o 
   7   0   9      323.37      276.89     14.24 o 
   9   0   9      154.77      173.68     16.70 o 
  11   0   9        5.47       -1.33     14.65 o 
  13   0   9      352.17      358.31     27.07 o 
 -12   1   9       46.56       56.61     30.48 o 
 -11   1   9      104.62      104.71     33.66 o 
 -10   1   9      422.80      397.14     41.91 o 
  -9   1   9       30.18       31.32     18.32 o 
  -8   1   9        4.78        0.69      8.50 o 
  -7   1   9       50.25       46.10      8.82 o 
  -6   1   9      180.70      160.00     10.90 o 
  -5   1   9       59.32       79.51      6.58 o 
  -4   1   9       22.55       21.83      5.26 o 
  -3   1   9      658.65      672.08     11.39 o 
  -2   1   9     1422.76     1631.69     18.88 o 
  -1   1   9    11725.70    12273.99     48.27 o 
   0   1   9     5492.53     5689.28     34.28 o 
   1   1   9     2593.98     2754.50     15.24 o 
   2   1   9       69.72       83.51      4.66 o 
   3   1   9       27.98       15.97      2.98 o 
   4   1   9     1311.92     1281.56     14.40 o 
   5   1   9      661.16      642.24     11.72 o 
   6   1   9        2.65        3.90      5.67 o 
   7   1   9      589.72      583.82     14.51 o 
   8   1   9      179.77      180.79     10.11 o 
   9   1   9      289.52      280.17     12.50 o 
  10   1   9      235.72      220.84     13.34 o 
  11   1   9        6.88        1.80     10.42 o 
  12   1   9       95.54      105.21     15.15 o 
  13   1   9       33.10       54.79     17.24 o 
 -13   2   9        5.17        6.66     32.56 o 
 -12   2   9       10.75       27.44     21.59 o 
 -11   2   9       37.42       20.72     28.81 o 
 -10   2   9       17.57        7.25     25.70 o 
  -9   2   9      366.91      351.54     25.31 o 
  -8   2   9      290.14      264.95     12.38 o 
  -7   2   9      115.89      124.50      8.12 o 
  -6   2   9       95.36       80.75      6.62 o 
  -5   2   9      429.84      435.31     10.14 o 
  -4   2   9     5479.87     5546.28     32.16 o 
  -3   2   9       50.14       68.73      5.10 o 
  -2   2   9      424.44      364.09      7.98 o 
  -1   2   9     1192.55     1187.61     12.91 o 
   0   2   9     3977.47     4215.76     22.48 o 
   1   2   9      364.41      390.71      4.96 o 
   2   2   9      381.66      469.64      6.36 o 
   3   2   9     1471.27     1656.53     18.34 o 
   4   2   9      288.01      324.75      7.77 o 
   5   2   9       15.74       14.07      4.64 o 
   6   2   9     1070.60     1015.88     16.41 o 
   7   2   9       74.28       79.79      7.45 o 
   8   2   9       11.00       15.17      7.17 o 
   9   2   9      149.25      156.99     10.04 o 
  10   2   9      117.94      115.56     10.38 o 
  11   2   9       37.35       36.21     13.57 o 
  12   2   9      181.90      176.24     20.36 o 
 -13   3   9      172.81      178.60     43.08 o 
 -12   3   9       27.98        8.98     22.41 o 
 -11   3   9       24.98       26.33     21.18 o 
 -10   3   9       61.83       58.51     17.20 o 
  -9   3   9      476.67      513.39     31.22 o 
  -8   3   9      295.76      281.54     16.86 o 
  -7   3   9       14.90        9.28      5.69 o 
  -6   3   9      579.15      612.59     11.36 o 
  -5   3   9       33.62       26.50      5.23 o 
  -4   3   9      416.81      439.27      9.09 o 
  -3   3   9        0.25        0.77      3.51 o 
  -2   3   9      614.65      674.28      9.02 o 
  -1   3   9       49.65       48.59      3.93 o 
   0   3   9       54.88       64.07      3.67 o 
   1   3   9     4048.40     3974.11     22.36 o 
   2   3   9     1869.02     2040.70     15.13 o 
   3   3   9     2519.66     2536.19     15.82 o 
   4   3   9       44.92       39.84      4.21 o 
   5   3   9      464.75      486.36      9.77 o 
   6   3   9      103.37       93.23      6.47 o 
   7   3   9      181.11      205.86      9.20 o 
   8   3   9      100.83       89.52      9.27 o 
   9   3   9       75.94       67.81     10.85 o 
  10   3   9       40.84       38.60     11.09 o 
  11   3   9      464.41      473.95     23.51 o 
  12   3   9        0.01       -4.55     20.13 o 
 -12   4   9       85.79       95.48     24.93 o 
 -11   4   9       51.03       22.19     18.53 o 
 -10   4   9       74.10       57.17     18.10 o 
  -9   4   9       78.33       74.52     14.43 o 
  -8   4   9      592.63      602.57     24.15 o 
  -7   4   9      176.57      181.86      7.88 o 
  -6   4   9     1864.54     1794.78     21.17 o 
  -5   4   9      287.76      320.65      8.87 o 
  -4   4   9        5.88        3.91      4.60 o 
  -3   4   9      328.74      348.49      7.53 o 
  -2   4   9      175.75      180.99      4.38 o 
  -1   4   9      539.00      584.63      9.75 o 
   0   4   9      188.65      158.66      4.40 o 
   1   4   9      121.37      139.08      5.29 o 
   2   4   9      411.71      407.31      7.66 o 
   3   4   9       13.44       20.08      5.36 o 
   4   4   9      701.46      667.24     14.03 o 
   5   4   9      121.49      139.16      8.11 o 
   6   4   9        0.81        6.18      6.80 o 
   7   4   9      141.68      111.25     11.29 o 
   8   4   9      289.39      268.60     14.50 o 
   9   4   9       60.71       62.15     12.97 o 
  10   4   9       36.99       36.01     14.68 o 
  11   4   9        8.75        7.22     13.91 o 
  12   4   9      101.35      123.52     47.74 o 
 -12   5   9        1.13       15.32     35.94 o 
 -11   5   9        4.34        5.67     19.96 o 
 -10   5   9        1.14        3.16     16.69 o 
  -9   5   9      322.37      287.52     19.69 o 
  -8   5   9      839.29      793.77     24.63 o 
  -7   5   9       32.77       43.65      8.79 o 
  -6   5   9      359.68      334.76     11.38 o 
  -5   5   9      371.65      384.38      9.07 o 
  -4   5   9       35.06       36.43      4.81 o 
  -3   5   9      156.01      167.45      5.62 o 
  -2   5   9      258.46      270.82      8.35 o 
  -1   5   9      159.34      163.79      6.29 o 
   0   5   9      194.18      182.46      7.48 o 
   1   5   9      448.51      438.55      8.52 o 
   2   5   9      102.52       98.79      4.16 o 
   3   5   9        2.02        3.02      5.58 o 
   4   5   9     1791.80     1857.39     18.61 o 
   5   5   9      444.90      393.70     11.46 o 
   6   5   9       64.94       55.79      7.39 o 
   7   5   9       17.79       13.33      9.30 o 
   8   5   9      467.79      430.62     16.08 o 
   9   5   9      280.40      273.22     16.82 o 
  10   5   9       74.09       78.87     15.52 o 
  11   5   9       13.05       17.14     16.42 o 
 -11   6   9       14.67       34.34     20.34 o 
 -10   6   9        0.01        8.23     18.50 o 
  -9   6   9      335.18      318.83     20.93 o 
  -8   6   9      182.44      199.67     15.79 o 
  -7   6   9       26.00       10.27      7.98 o 
  -6   6   9      124.71      114.54      9.07 o 
  -5   6   9      418.14      381.73     11.29 o 
  -4   6   9      254.55      210.61      9.23 o 
  -3   6   9       57.79       52.51      6.02 o 
  -2   6   9       77.00       79.55      5.11 o 
  -1   6   9      393.53      397.42      8.83 o 
   0   6   9       46.84       42.32      6.21 o 
   1   6   9      297.59      268.67      7.83 o 
   2   6   9       66.95       71.97      5.75 o 
   3   6   9       24.28       36.93      6.13 o 
   4   6   9       71.32       63.80      8.77 o 
   5   6   9      168.85      173.81     11.18 o 
   6   6   9       54.10       64.11     10.28 o 
   7   6   9      379.44      349.73     14.62 o 
   8   6   9       42.70       37.17     11.33 o 
   9   6   9      253.87      240.46     16.71 o 
  10   6   9      132.28      127.81     15.52 o 
  11   6   9       16.10       16.01     32.68 o 
 -10   7   9      866.74      766.88     44.78 o 
  -9   7   9       42.79       34.55     16.16 o 
  -8   7   9       32.04       33.11     13.34 o 
  -7   7   9       15.84       12.55      9.60 o 
  -6   7   9       34.12       38.37      9.54 o 
  -5   7   9       84.11       70.90      9.14 o 
  -4   7   9        2.11        6.22      6.77 o 
  -3   7   9       12.55       22.66      8.11 o 
  -2   7   9      370.66      373.72     12.52 o 
  -1   7   9      346.75      341.53     11.82 o 
   0   7   9       85.97       82.06      6.45 o 
   1   7   9      357.99      357.17     10.67 o 
   2   7   9        0.16        5.34      8.71 o 
   3   7   9      122.99      136.61     10.38 o 
   4   7   9      352.17      352.89     14.08 o 
   5   7   9      223.33      193.88     11.96 o 
   6   7   9       17.56       24.67      9.65 o 
   7   7   9        0.49        5.46     10.64 o 
   8   7   9      149.51      143.95     16.66 o 
   9   7   9      203.58      204.12     18.00 o 
  10   7   9       29.49       11.66     35.59 o 
 -10   8   9        2.33       13.95     23.53 o 
  -9   8   9       52.49       72.87     16.59 o 
  -8   8   9        1.62        5.65     13.75 o 
  -7   8   9       20.59       25.25     12.65 o 
  -6   8   9       13.05       16.01     13.62 o 
  -5   8   9      100.08      105.82     13.88 o 
  -4   8   9       85.85       79.25     11.65 o 
  -3   8   9       83.62       62.23     11.54 o 
  -2   8   9      308.12      269.31     11.89 o 
  -1   8   9       49.04       57.37      7.61 o 
   0   8   9        2.98        3.15      8.63 o 
   1   8   9        7.95        5.01     10.28 o 
   2   8   9      132.88      137.24     11.80 o 
   3   8   9      663.41      627.73     17.63 o 
   4   8   9       32.22       31.21      9.81 o 
   5   8   9        0.04        6.04     10.01 o 
   6   8   9        2.69        0.07     10.24 o 
   7   8   9       13.89       13.05     11.12 o 
   8   8   9      164.27      152.18     20.08 o 
   9   8   9      346.29      282.65     47.83 o 
  -8   9   9       56.93       64.75     23.29 o 
  -7   9   9      185.97      210.64     18.89 o 
  -6   9   9       19.19       28.77     14.46 o 
  -5   9   9       15.65       22.80     13.87 o 
  -4   9   9       59.55       35.55     11.81 o 
  -3   9   9      361.20      391.94     17.98 o 
  -2   9   9       75.74       77.00     10.95 o 
  -1   9   9       89.59       91.93     13.34 o 
   0   9   9       14.20        4.74     12.12 o 
   1   9   9       31.53       32.22     11.94 o 
   2   9   9       92.45       81.00     13.38 o 
   3   9   9       25.84       23.86     12.14 o 
   4   9   9        3.55       -1.52     11.63 o 
   5   9   9      109.92      118.65     14.01 o 
   6   9   9       62.15       63.78     13.64 o 
   7   9   9      157.33      190.70     20.63 o 
   8   9   9        5.93      -10.54     27.10 o 
  -7  10   9       29.94       37.21     25.75 o 
  -6  10   9       16.89       15.95     17.26 o 
  -5  10   9       48.15       48.00     15.49 o 
  -4  10   9       65.58       62.54     14.25 o 
  -3  10   9        3.76       -0.76     14.18 o 
  -2  10   9        0.49       -0.05     13.92 o 
  -1  10   9        0.02        9.55     13.92 o 
   0  10   9      131.25      114.45     15.59 o 
   1  10   9        5.44       18.87     13.28 o 
   2  10   9      103.50      119.41     14.88 o 
   3  10   9       40.53       35.06     17.04 o 
   4  10   9      334.37      371.21     24.49 o 
   5  10   9       41.86       33.80     15.90 o 
   6  10   9       87.68      108.88     20.57 o 
  -5  11   9        4.21       14.03     37.86 o 
  -4  11   9       74.82       81.50     26.72 o 
  -3  11   9       33.62       44.04     20.65 o 
  -2  11   9        9.64       15.18     15.23 o 
  -1  11   9        7.49       17.18     17.47 o 
   0  11   9       43.67       48.57     18.38 o 
   1  11   9       35.18       27.48     17.05 o 
   2  11   9       72.61       79.89     20.38 o 
   3  11   9      136.63      132.40     24.35 o 
 -12   0  10     1067.89     1107.28     68.54 o 
  -8   0  10      846.64      853.86     29.39 o 
  -6   0  10       28.67       17.65      9.05 o 
  -4   0  10       97.58      100.78      8.79 o 
  -2   0  10      162.14      230.75     10.35 o 
   0   0  10     1418.93     1517.70     20.20 o 
   2   0  10      969.20      850.37     12.96 o 
   4   0  10      538.22      562.61     16.55 o 
   6   0  10      490.85      476.44     16.28 o 
   8   0  10       84.68      106.23     12.44 o 
  10   0  10      498.56      513.07     28.81 o 
  12   0  10      513.60      534.69     29.70 o 
 -13   1  10       21.09       35.14     34.96 o 
 -12   1  10       72.07       78.09     35.40 o 
 -11   1  10      115.66      152.32     38.28 o 
  -9   1  10       19.36       21.70     20.03 o 
  -8   1  10       40.39       17.62      9.00 o 
  -7   1  10      292.68      291.88     12.32 o 
  -6   1  10      212.66      209.04     11.42 o 
  -5   1  10       29.57       30.74      6.44 o 
  -4   1  10      303.37      301.19     11.10 o 
  -3   1  10     2201.02     2119.03     20.04 o 
  -2   1  10      407.12      366.30      9.12 o 
  -1   1  10      116.12      129.21      5.30 o 
   0   1  10     2481.21     2537.35     20.27 o 
   1   1  10      898.63      923.58      8.98 o 
   2   1  10      225.14      223.23      6.13 o 
   3   1  10      507.06      494.64      7.21 o 
   4   1  10      131.58      118.37      5.05 o 
   5   1  10      673.21      654.58     12.10 o 
   6   1  10       65.53       73.04      6.90 o 
   7   1  10      255.31      255.94     11.16 o 
   8   1  10        7.87        6.09      7.50 o 
   9   1  10        1.91        4.20      8.26 o 
  10   1  10       94.87       94.38     11.17 o 
  11   1  10      182.05      174.11     13.67 o 
  12   1  10       45.19       39.53     16.37 o 
  13   1  10        1.38       -8.88     18.98 o 
 -13   2  10       56.13       17.61     36.19 o 
 -12   2  10       44.96       36.58     29.89 o 
 -11   2  10      359.05      317.40     43.38 o 
 -10   2  10        5.53       18.10     25.36 o 
  -9   2  10        0.03       -1.38     16.97 o 
  -8   2  10      196.73      214.28     11.93 o 
  -7   2  10     1053.21     1026.51     17.33 o 
  -6   2  10        1.19        2.81      6.50 o 
  -5   2  10      216.70      219.82      8.81 o 
  -4   2  10      589.06      553.09     10.74 o 
  -3   2  10        1.32        1.46      4.37 o 
  -2   2  10      856.72      864.66     12.93 o 
  -1   2  10      536.36      511.43      9.65 o 
   0   2  10      487.53      530.61      7.18 o 
   1   2  10       52.74       81.20      2.96 o 
   2   2  10      279.55      281.27      5.46 o 
   3   2  10       13.49       15.45      3.53 o 
   4   2  10      109.89      100.74      6.95 o 
   5   2  10      628.19      634.00     11.36 o 
   6   2  10      139.04      133.02      8.25 o 
   7   2  10      182.81      166.82      8.77 o 
   8   2  10      351.23      357.11     12.06 o 
   9   2  10      554.32      578.19     15.54 o 
  10   2  10        3.05       15.04     11.20 o 
  11   2  10       84.81       81.40     13.89 o 
  12   2  10        0.06       11.24     16.68 o 
 -12   3  10       10.46        2.31     24.14 o 
 -11   3  10       10.84       23.51     20.71 o 
 -10   3  10      406.29      411.98     46.77 o 
  -9   3  10      398.25      341.68     50.51 o 
  -8   3  10      296.76      277.71     12.38 o 
  -7   3  10       54.36       58.64      6.34 o 
  -6   3  10      306.85      291.23      8.84 o 
  -5   3  10       22.88       18.67      5.82 o 
  -4   3  10      433.27      422.75     10.58 o 
  -3   3  10        4.71        7.01      3.41 o 
  -2   3  10      415.17      438.03      6.76 o 
  -1   3  10      636.83      666.18      9.52 o 
   0   3  10      369.69      343.59      6.53 o 
   1   3  10        2.21        1.79      4.32 o 
   2   3  10      268.45      282.02      5.29 o 
   3   3  10       30.78       32.17      2.94 o 
   4   3  10     1721.56     1713.17     18.90 o 
   5   3  10       79.25       82.30      5.58 o 
   6   3  10        2.63        1.55      5.20 o 
   7   3  10       19.21       10.32      9.86 o 
   8   3  10      247.71      238.76     13.34 o 
   9   3  10      145.52      120.00     12.50 o 
  10   3  10      220.21      222.89     15.30 o 
  11   3  10        8.65        4.24     14.38 o 
  12   3  10       45.68       49.85     16.87 o 
 -12   4  10       37.88        4.80     23.92 o 
 -11   4  10      139.34      147.53     25.00 o 
 -10   4  10      375.94      303.90     24.64 o 
  -9   4  10      568.47      593.93     24.37 o 
  -8   4  10       62.38       58.04     11.56 o 
  -7   4  10       27.75       26.31      5.93 o 
  -6   4  10      279.33      233.30      8.54 o 
  -5   4  10       51.60       58.00      5.93 o 
  -4   4  10      107.46       94.37      6.28 o 
  -3   4  10        1.60        3.61      4.94 o 
  -2   4  10      551.59      552.48     10.68 o 
  -1   4  10      777.11      754.60     10.63 o 
   0   4  10       53.65       57.81      3.34 o 
   1   4  10      548.81      535.34      8.41 o 
   2   4  10      249.31      250.53      7.59 o 
   3   4  10      493.63      479.77      9.60 o 
   4   4  10      289.59      291.22     10.04 o 
   5   4  10      462.16      456.21     13.79 o 
   6   4  10      450.63      414.93     14.86 o 
   7   4  10       76.88       54.06      9.61 o 
   8   4  10       31.60       13.06      9.92 o 
   9   4  10      128.24      150.62     14.93 o 
  10   4  10       18.56       23.69     13.79 o 
  11   4  10        6.73       13.64     15.41 o 
 -11   5  10       44.66       41.91     19.65 o 
 -10   5  10      111.92      143.36     31.30 o 
  -9   5  10       45.08       40.33     13.10 o 
  -8   5  10      332.83      302.94     17.71 o 
  -7   5  10      749.24      743.13     16.09 o 
  -6   5  10      214.81      174.83      9.67 o 
  -5   5  10       61.51       62.38      5.72 o 
  -4   5  10       75.63       81.65      5.36 o 
  -3   5  10      179.99      178.39      5.66 o 
  -2   5  10      238.11      223.49      7.17 o 
  -1   5  10       48.82       51.80      5.09 o 
   0   5  10        9.25        8.36      3.91 o 
   1   5  10      893.63      911.71     12.63 o 
   2   5  10        0.99        2.50      3.76 o 
   3   5  10      216.31      230.19      8.70 o 
   4   5  10      160.93      131.52      7.85 o 
   5   5  10      174.89      134.82      8.86 o 
   6   5  10      157.22      138.20     10.54 o 
   7   5  10       19.07       24.47      9.37 o 
   8   5  10      115.64       97.67     10.81 o 
   9   5  10        3.89        2.62     12.03 o 
  10   5  10       44.51       31.94     13.39 o 
  11   5  10      199.97      212.57     17.88 o 
 -11   6  10      354.34      319.92     61.65 o 
 -10   6  10       18.33       14.12     17.54 o 
  -9   6  10        5.98        4.82     12.94 o 
  -8   6  10       88.23       96.04     13.59 o 
  -7   6  10       25.27       13.93      9.29 o 
  -6   6  10      185.49      168.04      9.88 o 
  -5   6  10      538.90      518.68     15.55 o 
  -4   6  10        7.75        8.29      6.24 o 
  -3   6  10       17.52       12.00      5.73 o 
  -2   6  10      326.39      336.98      7.79 o 
  -1   6  10       59.48       54.13      6.44 o 
   0   6  10       81.18       80.26      6.96 o 
   1   6  10       16.20       19.70      5.14 o 
   2   6  10      497.00      479.13     10.81 o 
   3   6  10      305.29      297.87      9.82 o 
   4   6  10       17.80       18.83      6.73 o 
   5   6  10      218.23      184.51     10.50 o 
   6   6  10      223.48      252.79     16.72 o 
   7   6  10        7.29       -0.98     11.83 o 
   8   6  10       91.97      107.78     14.63 o 
   9   6  10       82.08       56.74     13.26 o 
  10   6  10       69.68       68.05     14.43 o 
  11   6  10        9.49       25.74     33.95 o 
 -10   7  10      131.62      156.85     26.31 o 
  -9   7  10      310.86      377.47     21.38 o 
  -8   7  10        7.87       21.17     13.16 o 
  -7   7  10       45.75       57.56     10.84 o 
  -6   7  10      482.18      457.90     16.07 o 
  -5   7  10      227.72      204.33     10.50 o 
  -4   7  10       12.02       12.83      8.40 o 
  -3   7  10      214.45      216.84     11.27 o 
  -2   7  10      108.65       95.59      9.06 o 
  -1   7  10        3.63        4.33      6.88 o 
   0   7  10        0.12        0.88      5.61 o 
   1   7  10       84.29       85.00      7.29 o 
   2   7  10      124.21       99.70     10.25 o 
   3   7  10      130.41      115.12     10.53 o 
   4   7  10      171.81      154.90     11.28 o 
   5   7  10        6.45       14.81      8.98 o 
   6   7  10        3.83        3.28      9.79 o 
   7   7  10      345.81      323.12     15.56 o 
   8   7  10       42.29       49.65     13.57 o 
   9   7  10       42.13       45.89     15.53 o 
  10   7  10        0.04      -16.36     30.88 o 
  -9   8  10       11.38        7.86     37.54 o 
  -8   8  10      102.99      105.16     21.83 o 
  -7   8  10        0.16        4.19     12.68 o 
  -6   8  10      100.27      102.64     14.87 o 
  -5   8  10      106.33       85.73     13.35 o 
  -4   8  10      266.22      266.64     15.73 o 
  -3   8  10      420.84      411.57     14.30 o 
  -2   8  10       68.45       70.43      9.00 o 
  -1   8  10       16.87       22.79      7.11 o 
   0   8  10       97.01       83.32     11.35 o 
   1   8  10        7.44       -4.47     11.09 o 
   2   8  10      249.58      240.27     21.42 o 
   3   8  10      151.64      147.93     11.58 o 
   4   8  10       52.22       40.25     10.54 o 
   5   8  10       67.06       78.01     11.09 o 
   6   8  10        0.71        4.41     10.65 o 
   7   8  10        5.07       -3.59     11.20 o 
   8   8  10        1.72        4.72     13.87 o 
   9   8  10      115.79      105.54     37.52 o 
  -8   9  10       82.10      110.04     47.73 o 
  -7   9  10       55.36       68.51     14.82 o 
  -6   9  10      151.91      168.96     17.62 o 
  -5   9  10       65.24       61.68     14.97 o 
  -4   9  10       14.14       19.45     11.60 o 
  -3   9  10       77.81       92.49     13.44 o 
  -2   9  10       97.90      103.73     13.38 o 
  -1   9  10      160.43      136.88     15.76 o 
   0   9  10       67.17       54.34     13.18 o 
   1   9  10        6.35        1.99     12.84 o 
   2   9  10       58.46       38.29     12.87 o 
   3   9  10        0.02       -4.44     13.23 o 
   4   9  10       12.62       27.91     12.39 o 
   5   9  10        1.40        3.00     12.48 o 
   6   9  10       27.92       35.31     13.38 o 
   7   9  10       72.24       76.54     18.33 o 
   8   9  10      262.26      245.70     44.03 o 
  -7  10  10       13.79       19.40     24.07 o 
  -6  10  10       64.73       72.73     22.54 o 
  -5  10  10      245.55      276.53     21.21 o 
  -4  10  10      132.79      147.21     15.12 o 
  -3  10  10       77.60       72.45     13.69 o 
  -2  10  10        8.72        5.93     14.46 o 
  -1  10  10      498.76      510.50     23.03 o 
   0  10  10        0.08       15.86     15.61 o 
   1  10  10       78.91       59.69     14.26 o 
   2  10  10      187.41      182.30     17.71 o 
   3  10  10       96.06       92.69     18.58 o 
   4  10  10        1.95        5.33     16.85 o 
   5  10  10       26.23       37.46     15.62 o 
   6  10  10        6.83        7.18     23.90 o 
  -4  11  10        0.89       17.94     33.71 o 
  -3  11  10        0.11      -10.18     34.86 o 
  -2  11  10      140.24      128.97     23.05 o 
  -1  11  10       13.73        3.19     24.83 o 
   0  11  10       18.98       41.09     21.21 o 
   1  11  10       37.40       26.24     26.04 o 
   2  11  10        1.58        4.34     42.04 o 
 -13   0  11       57.19       57.09     34.97 o 
  -9   0  11      704.20      644.81     33.45 o 
  -7   0  11     1457.15     1428.22     28.09 o 
  -5   0  11      904.61      831.93     19.90 o 
  -3   0  11      829.51      870.27     18.64 o 
  -1   0  11     2641.11     2580.04     24.72 o 
   1   0  11      986.38      935.69     13.05 o 
   3   0  11       14.36       25.66      5.88 o 
   5   0  11      428.97      416.14     16.02 o 
   7   0  11     1796.23     1803.42     31.31 o 
   9   0  11      122.76      120.39     15.61 o 
  11   0  11      262.93      284.03     24.75 o 
 -13   1  11        4.84       21.60     39.05 o 
 -12   1  11      134.61      178.92     36.69 o 
 -11   1  11       62.12       75.55     36.21 o 
  -9   1  11      413.51      363.48     16.24 o 
  -8   1  11      396.72      367.78     14.72 o 
  -7   1  11       73.43       73.52      9.64 o 
  -6   1  11      203.06      175.17      9.35 o 
  -5   1  11      221.64      216.52      9.41 o 
  -4   1  11      326.32      302.33      9.58 o 
  -3   1  11      125.84      115.48      6.76 o 
  -2   1  11      783.01      775.47     12.80 o 
  -1   1  11       74.70       89.99      4.91 o 
   0   1  11      398.15      348.20      7.30 o 
   1   1  11      174.43      187.74      4.89 o 
   2   1  11       24.92       27.89      4.15 o 
   3   1  11      376.54      375.06      6.49 o 
   4   1  11      173.33      172.68      4.43 o 
   5   1  11       14.67       11.84      5.22 o 
   6   1  11      175.66      190.95      8.71 o 
   7   1  11      109.44      108.57      7.90 o 
   8   1  11       85.63       86.60      8.29 o 
   9   1  11       50.90       53.62      8.79 o 
  10   1  11     1262.84     1307.42     24.70 o 
  11   1  11      761.67      818.41     26.51 o 
  12   1  11      373.34      417.70     22.11 o 
  13   1  11        0.02        5.74     19.15 o 
 -13   2  11      173.68      192.26     43.08 o 
 -12   2  11      446.84      317.45     46.77 o 
 -11   2  11        0.18       17.91     31.23 o 
 -10   2  11        0.75       11.38     28.97 o 
  -9   2  11      179.45      198.56     23.17 o 
  -8   2  11     1060.12     1063.44     22.17 o 
  -7   2  11       46.72       47.39      7.33 o 
  -6   2  11        3.02        9.86      6.47 o 
  -5   2  11      185.05      179.11      8.86 o 
  -4   2  11       83.64       70.02      6.64 o 
  -3   2  11      110.87      111.73      6.76 o 
  -2   2  11     1011.65     1010.88     13.43 o 
  -1   2  11       33.65       32.02      3.16 o 
   0   2  11      917.01      953.54     11.21 o 
   1   2  11       85.19       72.72      3.38 o 
   2   2  11     1715.99     1648.12     16.70 o 
   3   2  11      854.30      893.48     12.82 o 
   4   2  11      633.15      632.01     10.65 o 
   5   2  11     1540.09     1565.25     18.21 o 
   6   2  11      373.78      363.30     11.15 o 
   7   2  11       25.24       20.72      6.61 o 
   8   2  11      195.42      190.72     10.03 o 
   9   2  11       23.67       20.34     10.29 o 
  10   2  11       12.56       15.33     11.45 o 
  11   2  11       34.16       26.73     13.36 o 
  12   2  11        6.38       15.30     16.19 o 
 -12   3  11       67.50       45.44     25.59 o 
 -11   3  11       37.76       21.79     20.78 o 
 -10   3  11       12.28       24.94     30.11 o 
  -9   3  11      160.32      188.72     24.30 o 
  -8   3  11        5.02        7.18      8.18 o 
  -7   3  11     1155.01     1190.19     25.24 o 
  -6   3  11      197.46      170.97      8.24 o 
  -5   3  11      116.56      121.38      7.50 o 
  -4   3  11      733.29      712.89     13.55 o 
  -3   3  11     1569.15     1509.38     15.39 o 
  -2   3  11       42.83       35.86      3.63 o 
  -1   3  11       57.69       51.15      4.96 o 
   0   3  11       69.69       65.03      4.40 o 
   1   3  11      123.87      114.12      3.26 o 
   2   3  11      342.39      329.26      5.65 o 
   3   3  11       42.12       36.14      3.15 o 
   4   3  11      103.67      103.22      6.02 o 
   5   3  11        2.95       10.46      5.89 o 
   6   3  11      106.57      114.38     10.94 o 
   7   3  11      462.05      432.58     17.26 o 
   8   3  11       42.30       25.15      9.95 o 
   9   3  11      306.94      298.92     15.97 o 
  10   3  11      137.30      125.49     13.75 o 
  11   3  11      752.20      742.85     28.18 o 
  12   3  11       11.36       10.35     23.52 o 
 -12   4  11       32.14       23.57     39.59 o 
 -11   4  11       15.45       -9.99     23.02 o 
 -10   4  11       59.66       37.65     21.18 o 
  -9   4  11       52.95       43.05     18.90 o 
  -8   4  11      383.26      377.74     16.66 o 
  -7   4  11       11.61       13.54      6.48 o 
  -6   4  11      105.65       89.42      7.29 o 
  -5   4  11        0.02        0.80      5.83 o 
  -4   4  11      110.80      110.40      7.26 o 
  -3   4  11       28.18       24.35      5.58 o 
  -2   4  11      178.74      179.70      7.55 o 
  -1   4  11     1356.68     1398.89     16.10 o 
   0   4  11      572.28      554.26     11.42 o 
   1   4  11       26.05       34.00      3.85 o 
   2   4  11      258.79      247.12      7.98 o 
   3   4  11      246.68      226.32      6.57 o 
   4   4  11      312.40      288.95     10.53 o 
   5   4  11      208.92      207.65     10.18 o 
   6   4  11     2656.60     2498.62     47.56 o 
   7   4  11        0.14        0.56      9.13 o 
   8   4  11      154.79      157.51     12.81 o 
   9   4  11        6.99        7.95     12.61 o 
  10   4  11        4.01        1.44     13.71 o 
  11   4  11       24.74       28.46     15.61 o 
 -11   5  11       54.76       64.63     26.54 o 
 -10   5  11      227.05      283.13     31.13 o 
  -9   5  11        1.39       -3.34     13.05 o 
  -8   5  11       27.36       45.13     11.96 o 
  -7   5  11       69.87       62.55      8.56 o 
  -6   5  11      485.15      501.43     13.40 o 
  -5   5  11       97.32       92.88      6.48 o 
  -4   5  11      631.48      612.82     10.71 o 
  -3   5  11     1130.39     1101.95     18.33 o 
  -2   5  11      109.69      109.60      6.09 o 
  -1   5  11      101.08       98.32      5.63 o 
   0   5  11      112.06      105.81      7.39 o 
   1   5  11     1156.89     1211.33     13.50 o 
   2   5  11       77.30       67.54      6.21 o 
   3   5  11       36.56       22.65      6.32 o 
   4   5  11      210.83      234.16      9.32 o 
   5   5  11       92.77       91.41      7.57 o 
   6   5  11      294.13      262.07     14.48 o 
   7   5  11      148.45      168.55     13.88 o 
   8   5  11       19.65       13.31      9.65 o 
   9   5  11        0.04        6.02     12.28 o 
  10   5  11      140.62      141.35     15.73 o 
  11   5  11        0.52       -5.35     32.45 o 
 -11   6  11       15.70       21.55     33.43 o 
 -10   6  11        0.00       14.04     18.75 o 
  -9   6  11      172.98      196.58     16.74 o 
  -8   6  11      314.41      291.40     21.24 o 
  -7   6  11      165.02      171.05     11.85 o 
  -6   6  11        1.35        5.59      7.56 o 
  -5   6  11      246.01      242.74     10.11 o 
  -4   6  11       10.54        7.85      6.37 o 
  -3   6  11       45.12       49.52      6.19 o 
  -2   6  11      396.28      404.50     10.20 o 
  -1   6  11       24.14       16.05      6.23 o 
   0   6  11      190.70      190.87      8.67 o 
   1   6  11      403.22      386.46     10.81 o 
   2   6  11      752.65      757.21     13.42 o 
   3   6  11      568.78      506.33     13.00 o 
   4   6  11      646.19      556.82     13.51 o 
   5   6  11      271.57      245.87     11.65 o 
   6   6  11      184.15      173.79     11.90 o 
   7   6  11       99.01       59.93     12.82 o 
   8   6  11      114.85      124.26     16.61 o 
   9   6  11      166.21      169.99     18.52 o 
  10   6  11       43.35       29.99     14.08 o 
  11   6  11        1.63      -13.57     36.91 o 
 -10   7  11        4.93        0.04     22.77 o 
  -9   7  11      562.66      594.07     24.85 o 
  -8   7  11        0.46       15.75     13.45 o 
  -7   7  11       79.87       71.58     11.00 o 
  -6   7  11        1.40        2.26      9.88 o 
  -5   7  11       32.28       26.71      9.34 o 
  -4   7  11      601.87      618.58     17.55 o 
  -3   7  11        0.53        1.02      8.22 o 
  -2   7  11      604.94      601.57     15.58 o 
  -1   7  11        6.66        8.13      7.58 o 
   0   7  11      158.46      165.86      8.94 o 
   1   7  11        0.50       -6.15      6.48 o 
   2   7  11      565.22      508.90     15.98 o 
   3   7  11      360.78      341.74     14.40 o 
   4   7  11        9.12       15.39      8.94 o 
   5   7  11        1.11        9.05      9.42 o 
   6   7  11       79.83       89.42     11.29 o 
   7   7  11       26.84       14.76     11.41 o 
   8   7  11      274.03      298.98     20.27 o 
   9   7  11      100.49       94.68     17.07 o 
  10   7  11       73.80       74.29     33.94 o 
  -9   8  11      240.01      287.96     50.11 o 
  -8   8  11      133.85      145.78     20.05 o 
  -7   8  11      308.04      320.30     19.63 o 
  -6   8  11      236.82      255.61     16.90 o 
  -5   8  11       59.30       58.17     13.03 o 
  -4   8  11        0.23       -0.59      9.27 o 
  -3   8  11      146.81      145.15     10.88 o 
  -2   8  11        1.40        3.65      8.43 o 
  -1   8  11      112.89      100.04      9.64 o 
   0   8  11       13.90       10.19     10.28 o 
   1   8  11     1018.25      928.70     26.30 o 
   2   8  11      649.43      632.53     22.56 o 
   3   8  11       19.05       37.54     10.12 o 
   4   8  11      144.92      143.30     12.56 o 
   5   8  11       58.13       51.79     11.10 o 
   6   8  11       34.79       43.97     11.62 o 
   7   8  11        4.80        8.68     11.60 o 
   8   8  11        9.71       12.50     16.44 o 
  -7   9  11       96.34      117.38     16.17 o 
  -6   9  11      158.62      171.02     16.75 o 
  -5   9  11        3.88        7.72     14.34 o 
  -4   9  11      182.22      208.02     16.34 o 
  -3   9  11      348.91      339.60     18.31 o 
  -2   9  11       71.14       65.72     12.87 o 
  -1   9  11        0.80        0.21     12.73 o 
   0   9  11      117.98       92.74     14.72 o 
   1   9  11      223.55      241.85     17.62 o 
   2   9  11       40.24       24.92     12.36 o 
   3   9  11       11.45       13.34     13.19 o 
   4   9  11      136.42      130.96     14.53 o 
   5   9  11        3.50        0.78     12.63 o 
   6   9  11        0.32        7.26     12.24 o 
   7   9  11       76.13       74.53     37.20 o 
  -6  10  11       78.96      109.88     28.31 o 
  -5  10  11      219.60      242.12     20.66 o 
  -4  10  11      415.78      468.38     23.42 o 
  -3  10  11       87.67       93.54     14.77 o 
  -2  10  11        1.05        2.83     14.01 o 
  -1  10  11       58.14       73.62     15.36 o 
   0  10  11      243.12      235.67     19.58 o 
   1  10  11        5.89       -0.01     14.50 o 
   2  10  11      155.75      143.53     16.26 o 
   3  10  11        7.65       10.82     14.10 o 
   4  10  11        5.07        2.80     17.96 o 
   5  10  11        4.36       14.53     19.90 o 
   6  10  11      168.47      184.53     28.59 o 
  -3  11  11      164.59      159.00     40.82 o 
  -2  11  11        3.11        5.18     32.93 o 
  -1  11  11       44.38       61.68     34.71 o 
   0  11  11       44.83       57.60     42.15 o 
   1  11  11       66.90        8.94     36.38 o 
  -8   0  12     3932.96     3920.62     85.28 o 
  -6   0  12       22.62       30.88     10.43 o 
  -4   0  12      481.46      438.26     15.61 o 
  -2   0  12        7.67       27.05      8.20 o 
   0   0  12      312.14      310.39     10.60 o 
   2   0  12      411.93      319.78      9.49 o 
   4   0  12     1474.14     1460.01     28.68 o 
   6   0  12      278.24      268.84     13.49 o 
   8   0  12     1369.99     1393.94     27.17 o 
  10   0  12       10.50        2.31     12.36 o 
  12   0  12       23.94       31.44     24.05 o 
 -12   1  12       12.72        8.17     33.09 o 
 -11   1  12       38.73       26.45     32.21 o 
  -9   1  12        7.21        5.04     10.39 o 
  -8   1  12     1959.39     1969.94     29.21 o 
  -7   1  12      402.36      378.10     14.58 o 
  -6   1  12     1244.36     1222.83     19.57 o 
  -5   1  12      502.23      495.11     12.81 o 
  -4   1  12       13.21        9.26      6.47 o 
  -3   1  12     1545.55     1560.10     18.90 o 
  -2   1  12      337.98      332.05      8.94 o 
  -1   1  12      532.34      538.17      9.37 o 
   0   1  12     1560.03     1629.51     14.96 o 
   1   1  12      954.22     1004.66     11.07 o 
   2   1  12       69.23       62.43      4.74 o 
   3   1  12      451.55      423.60      8.91 o 
   4   1  12      694.20      702.38      9.65 o 
   5   1  12      805.66      783.66     11.26 o 
   6   1  12      400.45      387.11     10.37 o 
   7   1  12      145.47      143.59      8.71 o 
   8   1  12       22.99       12.88      7.49 o 
   9   1  12        6.92       15.61      8.19 o 
  10   1  12        0.12       -3.77     12.26 o 
  11   1  12      460.71      473.90     21.85 o 
  12   1  12      593.73      649.86     25.79 o 
 -12   2  12      515.66      443.55     51.16 o 
 -11   2  12      741.26      757.62     59.15 o 
 -10   2  12      494.24      495.66     50.55 o 
  -9   2  12      590.79      638.20     22.68 o 
  -8   2  12      125.19      116.88     11.14 o 
  -7   2  12      640.40      602.62     16.98 o 
  -6   2  12        1.84        3.98      8.11 o 
  -5   2  12        2.45        1.26      6.91 o 
  -4   2  12      119.43      119.60      7.70 o 
  -3   2  12      854.29      855.27     14.19 o 
  -2   2  12       38.48       43.15      5.42 o 
  -1   2  12     1793.15     1691.48     19.62 o 
   0   2  12      542.24      554.40      8.77 o 
   1   2  12      164.92      128.37      4.25 o 
   2   2  12      312.75      349.89      7.65 o 
   3   2  12      942.51      988.01     13.74 o 
   4   2  12       51.81       49.83      5.41 o 
   5   2  12      605.09      613.82     12.02 o 
   6   2  12      137.20      145.34      8.48 o 
   7   2  12      105.45       80.44      8.16 o 
   8   2  12       29.27       25.54     10.01 o 
   9   2  12      352.97      357.89     16.37 o 
  10   2  12      366.01      379.66     17.71 o 
  11   2  12      137.97      129.82     15.80 o 
  12   2  12       13.17        4.08     19.45 o 
 -12   3  12        2.27        7.91     24.97 o 
 -11   3  12       75.03       56.65     37.07 o 
 -10   3  12        7.87        9.32     28.43 o 
  -9   3  12      249.39      233.09     12.91 o 
  -8   3  12       25.27       26.07      8.69 o 
  -7   3  12       27.06       24.41      7.60 o 
  -6   3  12     1150.60     1077.78     16.55 o 
  -5   3  12      252.33      233.25      9.26 o 
  -4   3  12     2784.16     2774.82     22.48 o 
  -3   3  12      102.83       87.37      6.20 o 
  -2   3  12       71.85       77.47      3.89 o 
  -1   3  12      433.45      428.52      8.98 o 
   0   3  12     1580.90     1535.07     15.49 o 
   1   3  12      105.36       91.29      3.84 o 
   2   3  12       31.64       33.47      2.84 o 
   3   3  12       11.18       17.06      3.16 o 
   4   3  12     1839.65     1742.61     22.99 o 
   5   3  12     1414.78     1375.21     20.31 o 
   6   3  12       16.22        5.94     10.09 o 
   7   3  12       89.17       88.29     11.99 o 
   8   3  12       43.02       37.93     10.75 o 
   9   3  12       97.40       87.38     11.78 o 
  10   3  12      832.16      877.64     24.90 o 
  11   3  12       73.02       78.20     15.74 o 
  12   3  12        3.53       -5.23     23.82 o 
 -11   4  12       22.15       14.91     24.23 o 
 -10   4  12       59.52       53.13     22.92 o 
  -9   4  12       19.86       31.18     14.20 o 
  -8   4  12      238.29      239.62     16.90 o 
  -7   4  12      142.67      140.48      8.55 o 
  -6   4  12      207.04      196.06      9.03 o 
  -5   4  12     1031.28     1016.23     16.12 o 
  -4   4  12       13.57       17.57      5.96 o 
  -3   4  12     1064.37     1018.33     15.48 o 
  -2   4  12        2.58        4.82      5.47 o 
  -1   4  12      787.25      763.38     11.97 o 
   0   4  12      459.39      454.93      8.42 o 
   1   4  12        5.92        7.19      3.04 o 
   2   4  12      885.57      859.18     13.11 o 
   3   4  12      942.70      917.19     15.50 o 
   4   4  12      591.82      577.30     14.68 o 
   5   4  12      740.94      791.44     20.17 o 
   6   4  12       18.81        9.45      9.03 o 
   7   4  12      267.74      219.43     14.87 o 
   8   4  12       26.88       33.93      9.92 o 
   9   4  12      168.59      145.56     16.14 o 
  10   4  12        6.99        9.89     15.10 o 
  11   4  12      148.85      163.07     18.77 o 
 -11   5  12        5.28       -8.35     26.13 o 
 -10   5  12      364.15      339.15     32.20 o 
  -9   5  12        5.88        9.01     14.95 o 
  -8   5  12        0.01       -3.01     11.60 o 
  -7   5  12      133.92      149.01     10.61 o 
  -6   5  12       72.53       79.39      9.19 o 
  -5   5  12        5.74        4.06      5.81 o 
  -4   5  12       32.72       35.29      5.85 o 
  -3   5  12      745.41      757.25     11.92 o 
  -2   5  12      261.95      249.65      7.65 o 
  -1   5  12       99.02       85.19      6.93 o 
   0   5  12        5.49        4.30      6.32 o 
   1   5  12     1907.32     1949.84     20.94 o 
   2   5  12      120.81      127.47      7.54 o 
   3   5  12     1961.02     1874.31     19.41 o 
   4   5  12      336.27      279.56     10.13 o 
   5   5  12       27.22       26.50      7.22 o 
   6   5  12      381.73      377.39     15.52 o 
   7   5  12        5.74        2.96     13.37 o 
   8   5  12        4.91        1.64     13.75 o 
   9   5  12      244.82      256.56     19.12 o 
  10   5  12      130.33      120.50     15.55 o 
  11   5  12      178.23      164.68     43.80 o 
 -11   6  12       57.55       37.18     34.27 o 
 -10   6  12       82.68       61.16     22.56 o 
  -9   6  12       11.86       16.90     15.22 o 
  -8   6  12       65.57       70.89     13.78 o 
  -7   6  12      315.40      342.42     13.15 o 
  -6   6  12       21.82       25.70      8.15 o 
  -5   6  12       52.34       39.23      8.26 o 
  -4   6  12      153.01      135.40      9.18 o 
  -3   6  12      421.15      406.35     12.52 o 
  -2   6  12      294.55      285.68     10.88 o 
  -1   6  12      739.56      721.56     13.85 o 
   0   6  12       32.64       32.92      6.55 o 
   1   6  12     2842.14     2775.19     27.01 o 
   2   6  12      192.48      188.77      8.36 o 
   3   6  12      183.69      168.52      8.70 o 
   4   6  12       43.33       55.54      8.07 o 
   5   6  12       47.64       33.34      8.94 o 
   6   6  12     1044.71      989.41     24.23 o 
   7   6  12      116.79      129.35     12.96 o 
   8   6  12       11.68       15.86     15.23 o 
   9   6  12       11.99       20.26     14.55 o 
  10   6  12      151.18      169.94     41.83 o 
 -10   7  12        1.22        7.86     32.41 o 
  -9   7  12      112.88      113.00     16.59 o 
  -8   7  12       71.20       93.33     21.92 o 
  -7   7  12      131.86      114.29     14.87 o 
  -6   7  12      159.49      165.59     12.41 o 
  -5   7  12        0.03       -1.31      9.11 o 
  -4   7  12      231.27      231.54     12.19 o 
  -3   7  12      188.19      173.72     10.77 o 
  -2   7  12       19.54       18.09      8.06 o 
  -1   7  12       86.58       96.05      9.06 o 
   0   7  12      209.98      211.05      9.59 o 
   1   7  12       27.21       13.50      6.74 o 
   2   7  12       17.01        7.80      8.84 o 
   3   7  12      843.87      798.32     18.43 o 
   4   7  12      385.66      405.63     14.85 o 
   5   7  12        0.41        6.90      9.31 o 
   6   7  12        3.10        5.98     10.31 o 
   7   7  12      134.45      135.48     13.99 o 
   8   7  12        4.93       -0.40     14.21 o 
   9   7  12      152.84      182.74     24.19 o 
  10   7  12      126.20      172.14     40.74 o 
  -9   8  12      132.61      154.90     45.21 o 
  -8   8  12      138.84      158.62     21.12 o 
  -7   8  12       23.76       27.46     13.52 o 
  -6   8  12      195.30      217.88     16.58 o 
  -5   8  12        7.51        7.23     11.97 o 
  -4   8  12       20.52       29.07      9.88 o 
  -3   8  12      261.30      241.18     13.01 o 
  -2   8  12       86.42       85.51      9.85 o 
  -1   8  12      749.01      737.29     17.78 o 
   0   8  12       38.08       28.68     10.81 o 
   1   8  12      463.90      442.63     19.93 o 
   2   8  12     1049.69     1015.99     27.71 o 
   3   8  12        0.04        2.20      9.31 o 
   4   8  12       76.89       78.04     10.81 o 
   5   8  12      286.29      270.10     15.44 o 
   6   8  12      442.13      495.15     19.09 o 
   7   8  12       53.97       71.09     12.90 o 
   8   8  12        3.69        6.81     23.14 o 
  -7   9  12       14.12       12.63     21.59 o 
  -6   9  12       82.20       72.48     14.93 o 
  -5   9  12        6.37       12.53     13.72 o 
  -4   9  12       55.31       50.21     15.39 o 
  -3   9  12        0.21       11.88     12.69 o 
  -2   9  12       63.26       63.23     13.19 o 
  -1   9  12      137.04      129.53     13.69 o 
   0   9  12       68.75       84.03     14.29 o 
   1   9  12      291.16      264.60     18.48 o 
   2   9  12       62.11       50.19     14.64 o 
   3   9  12       15.83       17.75     14.08 o 
   4   9  12      119.20      108.94     13.87 o 
   5   9  12      179.91      157.11     16.40 o 
   6   9  12       21.19       28.41     12.81 o 
   7   9  12        2.84       34.17     31.78 o 
  -5  10  12      303.55      340.50     28.58 o 
  -4  10  12      100.16       79.38     17.00 o 
  -3  10  12       51.87       36.25     13.86 o 
  -2  10  12       24.55       18.60     14.93 o 
  -1  10  12       12.31        8.30     13.86 o 
   0  10  12        3.66       -6.51     14.32 o 
   1  10  12      151.15      143.96     17.07 o 
   2  10  12      111.43      119.72     17.06 o 
   3  10  12       76.67       81.27     17.17 o 
   4  10  12        0.95        3.23     17.32 o 
   5  10  12      276.14      276.70     33.97 o 
   6  10  12       74.94       63.90     37.55 o 
  -3  11  12       12.78      -12.62     35.96 o 
  -1  11  12       15.14       23.30     30.37 o 
   0  11  12       58.63       82.69     35.01 o 
  -9   0  13       78.88       99.96     18.84 o 
  -7   0  13      456.99      488.82     19.58 o 
  -5   0  13      761.66      724.19     23.24 o 
  -3   0  13     3248.17     3087.34     36.31 o 
  -1   0  13     1985.87     1997.96     27.77 o 
   1   0  13      213.55      226.11      9.48 o 
   3   0  13      370.09      370.90     10.95 o 
   5   0  13      142.74      129.44     10.13 o 
   7   0  13      199.83      164.94     13.08 o 
   9   0  13      457.53      506.37     21.41 o 
  11   0  13       59.96       46.52     22.64 o 
 -12   1  13       64.82      100.76     39.73 o 
 -11   1  13      211.65      222.43     43.74 o 
  -9   1  13      268.80      286.83     16.15 o 
  -8   1  13      254.66      239.78     13.36 o 
  -7   1  13     1538.22     1573.99     23.66 o 
  -6   1  13     3328.60     3285.43     53.10 o 
  -5   1  13      579.48      536.41     13.70 o 
  -4   1  13       57.16       46.95      7.01 o 
  -3   1  13     1699.78     1641.72     20.11 o 
  -2   1  13      695.63      674.18     12.13 o 
  -1   1  13      130.37      142.25      6.30 o 
   0   1  13       25.95       15.94      4.93 o 
   1   1  13      311.21      285.94      7.62 o 
   2   1  13      317.23      315.20      7.52 o 
   3   1  13      809.93      751.89     11.71 o 
   4   1  13     2709.70     2648.42     23.08 o 
   5   1  13      697.15      678.05     16.43 o 
   6   1  13        2.76        2.36      6.16 o 
   7   1  13       83.70       80.83      7.44 o 
   8   1  13       62.35       63.77      7.87 o 
   9   1  13       15.31        9.52      9.79 o 
  10   1  13      165.09      173.87     15.47 o 
  11   1  13       84.01       96.68     15.07 o 
  12   1  13       62.28       55.63     15.81 o 
 -12   2  13        8.17        4.66     38.34 o 
 -11   2  13      221.41      222.34     44.50 o 
 -10   2  13       49.80       90.04     35.68 o 
  -9   2  13       14.08       20.57      9.62 o 
  -8   2  13       29.88       32.48      9.67 o 
  -7   2  13       21.19       17.65      9.27 o 
  -6   2  13      196.30      220.96     10.35 o 
  -5   2  13      938.46      926.15     18.42 o 
  -4   2  13     2669.30     2620.26     25.81 o 
  -3   2  13      642.66      613.11     13.03 o 
  -2   2  13      830.05      858.53     13.53 o 
  -1   2  13     1699.06     1629.48     15.34 o 
   0   2  13       95.27       94.10      5.12 o 
   1   2  13       22.76       28.96      3.41 o 
   2   2  13      153.59      165.34      6.32 o 
   3   2  13      489.31      465.20      9.62 o 
   4   2  13      519.31      521.81      9.82 o 
   5   2  13      317.36      319.54      9.36 o 
   6   2  13        1.63        4.10      6.44 o 
   7   2  13        6.94       17.24      9.63 o 
   8   2  13      652.62      647.90     19.53 o 
   9   2  13       95.84      106.45     12.36 o 
  10   2  13        2.31        2.66     11.93 o 
  11   2  13       23.06       19.90     14.25 o 
  12   2  13        7.26        9.15     23.71 o 
 -11   3  13      570.53      562.59     60.73 o 
 -10   3  13       32.09       29.77     33.01 o 
  -9   3  13       73.99       70.43     10.56 o 
  -8   3  13       17.31       20.63      9.06 o 
  -7   3  13     1307.52     1315.72     20.80 o 
  -6   3  13      736.96      733.41     15.66 o 
  -5   3  13      372.28      352.03     12.32 o 
  -4   3  13      643.37      648.03     12.88 o 
  -3   3  13      129.53      124.76      6.93 o 
  -2   3  13      925.89      910.95     11.68 o 
  -1   3  13      113.94      108.80      5.97 o 
   0   3  13        8.78        8.47      5.42 o 
   1   3  13        3.54        4.64      5.09 o 
   2   3  13      591.56      587.95     11.46 o 
   3   3  13     1469.51     1469.35     26.19 o 
   4   3  13      482.81      468.11     11.48 o 
   5   3  13      244.15      229.55      9.66 o 
   6   3  13       40.95       44.86      9.25 o 
   7   3  13      125.97      120.63     12.65 o 
   8   3  13       43.59       39.17     11.03 o 
   9   3  13        2.93        4.61     12.13 o 
  10   3  13        7.63       -1.39     11.96 o 
  11   3  13      208.18      227.22     19.95 o 
 -11   4  13        8.18       14.20     24.58 o 
 -10   4  13       25.82       31.60     22.97 o 
  -9   4  13       20.72       20.03     14.13 o 
  -8   4  13        8.18        5.16     12.27 o 
  -7   4  13       19.78       24.99      7.38 o 
  -6   4  13      118.56      110.55      8.49 o 
  -5   4  13       32.79       26.97      6.96 o 
  -4   4  13     1651.42     1643.49     20.06 o 
  -3   4  13      911.32      875.38     15.09 o 
  -2   4  13     4980.10     4816.14     30.70 o 
  -1   4  13       33.52       32.25      5.25 o 
   0   4  13      311.14      308.62      8.70 o 
   1   4  13      190.13      188.82      7.43 o 
   2   4  13      812.94      786.29     13.08 o 
   3   4  13       14.39       10.91      5.84 o 
   4   4  13       33.39       32.08      7.69 o 
   5   4  13      245.23      219.39     10.82 o 
   6   4  13      200.64      201.17     12.79 o 
   7   4  13      185.38      178.52     12.57 o 
   8   4  13       79.51       93.62     13.51 o 
   9   4  13       74.03       72.67     14.32 o 
  10   4  13      259.15      269.50     17.91 o 
  11   4  13       22.14       47.25     20.95 o 
 -11   5  13      167.81      220.27     44.24 o 
 -10   5  13      225.33      222.26     30.10 o 
  -9   5  13        3.38        0.11     15.54 o 
  -8   5  13      219.02      216.83     15.55 o 
  -7   5  13        4.31        8.26      8.85 o 
  -6   5  13       11.96       10.65      7.88 o 
  -5   5  13       88.84       76.75      7.90 o 
  -4   5  13       15.63        8.89      5.84 o 
  -3   5  13      196.79      183.78      7.81 o 
  -2   5  13      139.26      129.79      7.55 o 
  -1   5  13      905.46      917.68     15.83 o 
   0   5  13        1.98        2.14      6.48 o 
   1   5  13      630.19      600.21     13.08 o 
   2   5  13      253.43      245.36      9.11 o 
   3   5  13      127.48      120.54      8.36 o 
   4   5  13       35.66       30.12      6.99 o 
   5   5  13      126.92      113.31      9.10 o 
   6   5  13        6.15        7.87      9.79 o 
   7   5  13      433.91      432.41     20.07 o 
   8   5  13       34.56       28.23     13.49 o 
   9   5  13        0.00       -3.99     15.18 o 
  10   5  13      299.70      348.72     22.89 o 
 -10   6  13        0.55       -6.39     23.52 o 
  -9   6  13       60.34       63.04     16.22 o 
  -8   6  13       14.38       34.44     14.91 o 
  -7   6  13       26.41       20.43      9.51 o 
  -6   6  13      585.31      596.32     16.90 o 
  -5   6  13      905.34      923.25     20.38 o 
  -4   6  13        3.18        2.50      8.94 o 
  -3   6  13        0.89        0.10      7.65 o 
  -2   6  13      144.18      149.61      8.13 o 
  -1   6  13     1992.48     2010.73     22.28 o 
   0   6  13      470.41      462.02     12.05 o 
   1   6  13      227.45      236.25      9.43 o 
   2   6  13        0.40        1.01      6.33 o 
   3   6  13     1059.73     1090.38     17.19 o 
   4   6  13      318.96      292.61     11.64 o 
   5   6  13      152.91      152.57     10.99 o 
   6   6  13        1.01        2.17     10.88 o 
   7   6  13       42.85       44.33     12.10 o 
   8   6  13       31.25       28.05     14.40 o 
   9   6  13      556.18      625.57     23.90 o 
  10   6  13      211.26      265.84     48.75 o 
  -9   7  13       52.26       45.88     37.50 o 
  -8   7  13       60.30       41.00     20.80 o 
  -7   7  13       27.38       18.75     12.11 o 
  -6   7  13      199.20      199.82     13.18 o 
  -5   7  13        6.73        6.89      9.51 o 
  -4   7  13        5.34        7.73      9.05 o 
  -3   7  13       70.58       72.51      9.24 o 
  -2   7  13      272.68      263.71     11.81 o 
  -1   7  13       30.88       24.65      8.05 o 
   0   7  13      179.49      187.78      9.63 o 
   1   7  13      353.03      371.40     11.61 o 
   2   7  13      391.39      352.85     14.93 o 
   3   7  13       74.62       92.52     10.13 o 
   4   7  13       53.26       61.84     10.21 o 
   5   7  13       14.50        3.54     10.36 o 
   6   7  13      636.23      602.43     19.85 o 
   7   7  13       75.32       85.74     13.03 o 
   8   7  13       57.48       54.48     15.10 o 
   9   7  13      293.53      385.31     35.00 o 
  -8   8  13       44.84       86.09     42.42 o 
  -7   8  13      291.38      344.27     19.49 o 
  -6   8  13      148.03      137.27     15.64 o 
  -5   8  13      314.88      311.47     14.97 o 
  -4   8  13      209.62      208.86     13.27 o 
  -3   8  13        1.08       -6.73      9.61 o 
  -2   8  13       55.73       55.68      9.19 o 
  -1   8  13       21.95       28.53      9.52 o 
   0   8  13      138.18      110.82     12.16 o 
   1   8  13        0.05        2.61     11.60 o 
   2   8  13      330.81      330.35     17.39 o 
   3   8  13       12.61       14.29      9.96 o 
   4   8  13      153.83      127.95     12.12 o 
   5   8  13      191.17      184.54     14.45 o 
   6   8  13      709.95      712.71     22.32 o 
   7   8  13       96.45      120.68     15.50 o 
   8   8  13      220.01      251.20     26.21 o 
  -7   9  13       36.49       46.82     25.40 o 
  -6   9  13       75.32       79.33     16.01 o 
  -5   9  13        0.25       -3.16     14.21 o 
  -4   9  13       45.46       44.43     13.97 o 
  -3   9  13        1.64        0.25     13.02 o 
  -2   9  13        6.20        7.10     11.84 o 
  -1   9  13       91.86       88.13     13.43 o 
   0   9  13       39.05       26.10     14.29 o 
   1   9  13      142.24      142.72     15.19 o 
   2   9  13       48.38       40.97     12.47 o 
   3   9  13      247.61      240.17     17.18 o 
   4   9  13      371.73      379.78     18.56 o 
   5   9  13       22.65       27.73     13.96 o 
   6   9  13       10.56        6.18     16.89 o 
   7   9  13      248.23      253.17     46.26 o 
  -4  10  13        7.52        6.81     17.69 o 
  -3  10  13       55.42       67.50     14.30 o 
  -2  10  13        1.09        4.34     14.40 o 
  -1  10  13       18.57        8.16     15.37 o 
   0  10  13        0.00       -5.85     14.99 o 
   1  10  13       19.39       32.93     15.41 o 
   2  10  13       23.76       31.20     14.28 o 
   3  10  13        1.80       10.09     14.31 o 
   4  10  13       52.54       56.61     20.24 o 
  -1  11  13        7.61       13.74     36.16 o 
   0  11  13      120.06       98.54     37.94 o 
 -10   0  14      439.41      428.76     31.23 o 
  -8   0  14      101.64      105.77     14.65 o 
  -6   0  14      115.97      117.32     12.89 o 
  -4   0  14      226.33      210.55     13.30 o 
  -2   0  14     1047.95      991.67     18.60 o 
   0   0  14       38.03       35.25      7.32 o 
   2   0  14       99.96       99.23      9.46 o 
   4   0  14      549.64      549.89     15.34 o 
   6   0  14     2446.91     2439.27     57.16 o 
   8   0  14       16.37        5.67      9.66 o 
  10   0  14       12.65       14.18     16.18 o 
  12   0  14      166.00      176.56     30.10 o 
 -12   1  14       35.28       25.00     35.26 o 
 -10   1  14       76.37       95.51     15.17 o 
  -9   1  14      153.70      164.01     14.46 o 
  -8   1  14      226.80      217.28     13.22 o 
  -7   1  14      440.54      431.98     14.24 o 
  -6   1  14     2946.37     2973.86     30.96 o 
  -5   1  14      195.81      190.15      9.69 o 
  -4   1  14     2713.95     2554.94     27.60 o 
  -3   1  14      903.76      836.58     15.64 o 
  -2   1  14      195.58      192.92      7.20 o 
  -1   1  14      203.86      209.62      7.36 o 
   0   1  14      189.54      169.03      7.58 o 
   1   1  14        4.32        9.38      4.70 o 
   2   1  14      261.54      257.01      7.38 o 
   3   1  14     4813.22     4636.19     27.69 o 
   4   1  14     9687.53     9491.69     78.27 o 
   5   1  14       56.40       63.04      7.38 o 
   6   1  14     2531.16     2533.65     25.03 o 
   7   1  14     1911.34     1903.65     25.93 o 
   8   1  14       98.64       91.46      9.33 o 
   9   1  14      131.15      114.57     11.48 o 
  10   1  14      228.62      247.83     18.50 o 
  11   1  14      296.30      311.07     17.96 o 
  12   1  14       18.88       56.09     24.48 o 
 -11   2  14       65.23       79.43     37.06 o 
 -10   2  14      136.26      128.03     38.21 o 
  -9   2  14      104.01       84.29     11.65 o 
  -8   2  14      237.52      241.18     13.91 o 
  -7   2  14        5.93       10.54      8.85 o 
  -6   2  14      634.76      638.93     17.09 o 
  -5   2  14       15.78       17.19      7.06 o 
  -4   2  14      369.61      368.09     11.83 o 
  -3   2  14     1732.95     1692.98     19.78 o 
  -2   2  14      863.01      820.28     12.27 o 
  -1   2  14       19.44       27.53      4.65 o 
   0   2  14      360.25      358.56      8.35 o 
   1   2  14      853.66      838.20     11.52 o 
   2   2  14     2200.52     2150.97     21.51 o 
   3   2  14      251.75      234.00      7.28 o 
   4   2  14       66.87       62.16      6.19 o 
   5   2  14      509.58      476.73     12.38 o 
   6   2  14      364.73      337.34     13.32 o 
   7   2  14      653.57      677.10     19.16 o 
   8   2  14     1017.09     1014.85     23.76 o 
   9   2  14       79.81       61.64     10.65 o 
  10   2  14       78.31       69.77     11.47 o 
  11   2  14       67.38       45.60     14.73 o 
  12   2  14      294.05      264.45     30.93 o 
 -11   3  14        0.78       -6.08     30.85 o 
 -10   3  14      440.76      411.52     53.96 o 
  -9   3  14        0.57        5.73      9.76 o 
  -8   3  14      444.86      436.49     16.11 o 
  -7   3  14        0.10        2.68      8.75 o 
  -6   3  14        0.23        8.72      7.31 o 
  -5   3  14      295.36      267.25     12.54 o 
  -4   3  14      100.57       86.77      9.08 o 
  -3   3  14     1766.11     1713.17     19.61 o 
  -2   3  14      439.64      423.98     10.85 o 
  -1   3  14        5.72        5.33      5.41 o 
   0   3  14      668.26      668.53     12.20 o 
   1   3  14      510.81      492.76     10.58 o 
   2   3  14     5089.13     4944.07     31.26 o 
   3   3  14     2429.22     2373.40     28.99 o 
   4   3  14       72.09       64.60      8.36 o 
   5   3  14      127.64      113.61      9.39 o 
   6   3  14        0.54       -2.05      8.92 o 
   7   3  14       29.24       34.82      9.69 o 
   8   3  14     1134.06     1105.40     29.15 o 
   9   3  14        7.44       15.13     12.56 o 
  10   3  14       64.90       79.76     13.91 o 
  11   3  14      655.62      662.46     30.22 o 
 -11   4  14      291.52      285.92     33.81 o 
 -10   4  14       40.66       46.76     19.15 o 
  -9   4  14      196.20      224.00     18.10 o 
  -8   4  14      264.21      289.70     18.69 o 
  -7   4  14        2.78       -1.19      8.69 o 
  -6   4  14       28.52       25.42      7.41 o 
  -5   4  14      882.11      892.23     16.21 o 
  -4   4  14      193.82      187.92      9.15 o 
  -3   4  14       26.99       28.86      7.05 o 
  -2   4  14      208.24      192.28      8.53 o 
  -1   4  14     6977.55     6727.24     36.82 o 
   0   4  14      538.66      524.17     10.98 o 
   1   4  14     2541.47     2466.64     28.50 o 
   2   4  14       13.82        7.44      6.29 o 
   3   4  14      572.61      533.37     13.84 o 
   4   4  14       39.31       34.58      7.48 o 
   5   4  14      217.00      210.88     11.25 o 
   6   4  14       27.40       26.67      9.63 o 
   7   4  14        1.28        1.57     10.18 o 
   8   4  14      129.56      125.32     13.11 o 
   9   4  14      822.65      847.80     28.12 o 
  10   4  14      174.11      149.38     18.08 o 
 -11   5  14       33.98       85.14     35.51 o 
 -10   5  14        4.20        5.63     17.52 o 
  -9   5  14       29.49       34.33     15.70 o 
  -8   5  14        4.40       -2.79     13.10 o 
  -7   5  14      373.73      391.53     14.50 o 
  -6   5  14       17.23       12.54      8.81 o 
  -5   5  14      470.88      449.13     12.95 o 
  -4   5  14      102.38      102.24      7.28 o 
  -3   5  14      298.05      263.83      9.87 o 
  -2   5  14      240.06      222.37      9.15 o 
  -1   5  14        0.89        4.59      6.49 o 
   0   5  14      117.30      109.16      8.30 o 
   1   5  14     1375.59     1340.58     18.74 o 
   2   5  14       11.29        6.86      6.28 o 
   3   5  14       87.36       80.11      8.06 o 
   4   5  14       48.41       36.30      7.97 o 
   5   5  14      176.53      174.67     10.49 o 
   6   5  14      223.05      208.71     13.42 o 
   7   5  14      195.98      176.98     16.47 o 
   8   5  14        9.53       17.49     13.03 o 
   9   5  14       62.03       80.87     13.74 o 
  10   5  14       87.18      103.07     22.42 o 
 -10   6  14        1.57        2.00     24.95 o 
  -9   6  14       98.79      117.54     18.60 o 
  -8   6  14      478.76      484.03     25.24 o 
  -7   6  14      237.83      228.29     13.07 o 
  -6   6  14      304.43      339.99     14.59 o 
  -5   6  14      185.72      175.62     12.08 o 
  -4   6  14      427.51      403.68     14.58 o 
  -3   6  14      426.29      424.55     16.91 o 
  -2   6  14     2503.09     2541.82     26.60 o 
  -1   6  14     1112.70     1100.95     17.65 o 
   0   6  14      249.66      232.85     10.02 o 
   1   6  14      162.30      155.79      8.78 o 
   2   6  14     1556.20     1573.29     19.56 o 
   3   6  14      119.77      113.20      9.09 o 
   4   6  14       15.24       16.14      7.72 o 
   5   6  14        5.83        6.07     10.86 o 
   6   6  14      410.32      412.91     17.93 o 
   7   6  14        6.76        8.67     12.20 o 
   8   6  14      249.26      282.01     19.96 o 
   9   6  14       19.58       24.28     14.42 o 
  -9   7  14       65.13       91.21     42.42 o 
  -8   7  14       20.98       12.10     17.52 o 
  -7   7  14        1.18       -0.13     11.08 o 
  -6   7  14      602.15      597.80     18.90 o 
  -5   7  14      571.52      552.72     17.83 o 
  -4   7  14      144.57      142.35     11.40 o 
  -3   7  14      141.07      129.89     10.41 o 
  -2   7  14        0.02        6.93      8.25 o 
  -1   7  14       25.99       25.19      7.93 o 
   0   7  14       97.90       80.91      8.38 o 
   1   7  14       91.56       99.45      8.47 o 
   2   7  14      433.65      429.34     16.49 o 
   3   7  14      434.36      417.52     15.45 o 
   4   7  14      313.42      308.25     14.31 o 
   5   7  14      287.94      268.67     15.39 o 
   6   7  14       89.20       99.27     14.15 o 
   7   7  14       61.96       58.16     13.33 o 
   8   7  14       44.91       54.37     16.04 o 
   9   7  14       39.88       36.06     24.04 o 
  -8   8  14      289.11      290.78     55.30 o 
  -7   8  14       27.37       44.51     16.99 o 
  -6   8  14       47.22       35.49     13.50 o 
  -5   8  14      570.94      561.67     27.08 o 
  -4   8  14      162.66      146.89     12.95 o 
  -3   8  14      350.29      350.07     14.60 o 
  -2   8  14        0.83       -1.94      8.90 o 
  -1   8  14       53.23       52.55     10.21 o 
   0   8  14       46.98       36.36     10.97 o 
   1   8  14       19.97       27.46     10.87 o 
   2   8  14       18.62       15.30     12.73 o 
   3   8  14      382.29      350.76     16.39 o 
   4   8  14        0.18       -2.33     11.35 o 
   5   8  14      351.25      389.38     17.82 o 
   6   8  14       67.45       75.72     13.24 o 
   7   8  14       38.10       29.92     16.47 o 
   8   8  14       30.85       71.82     37.53 o 
  -7   9  14      820.32      878.97     70.43 o 
  -6   9  14      653.40      585.13     40.14 o 
  -5   9  14        0.06        1.73     15.62 o 
  -4   9  14      327.53      354.42     19.97 o 
  -3   9  14       43.33       52.02     13.53 o 
  -2   9  14       13.26       23.17     11.63 o 
  -1   9  14       25.89       28.00     12.54 o 
   0   9  14        8.17        9.03     13.84 o 
   1   9  14       58.41       66.19     14.36 o 
   2   9  14      233.78      257.02     17.75 o 
   3   9  14       33.32       32.56     14.51 o 
   4   9  14      374.22      399.12     22.63 o 
   5   9  14      215.56      210.72     18.32 o 
   6   9  14      703.22      757.97     36.66 o 
   7   9  14      321.41      378.80     49.31 o 
  -3  10  14        3.23       10.98     23.67 o 
  -2  10  14        0.37        3.13     15.00 o 
  -1  10  14       18.15       21.51     15.15 o 
   0  10  14       64.81       71.06     15.59 o 
   1  10  14       32.63       30.16     14.76 o 
   2  10  14       33.53       25.12     15.65 o 
   3  10  14       19.73       11.47     25.24 o 
   4  10  14       11.56      -13.26     33.12 o 
  -9   0  15      698.60      668.64     36.35 o 
  -7   0  15     1170.89     1078.09     27.93 o 
  -5   0  15       77.17       61.65     11.02 o 
  -3   0  15       14.11        6.91      9.88 o 
  -1   0  15       39.79       31.06      6.78 o 
   1   0  15      926.95      880.93     20.27 o 
   3   0  15      860.39      813.46     19.53 o 
   5   0  15     1453.03     1482.53     32.99 o 
   7   0  15      690.04      663.72     22.20 o 
   9   0  15      722.81      772.66     30.74 o 
  11   0  15       27.39       19.97     23.58 o 
 -10   1  15       27.81       44.43     14.60 o 
  -9   1  15        5.85       10.18     11.25 o 
  -8   1  15      148.80      157.07     12.51 o 
  -7   1  15      433.23      415.57     14.28 o 
  -6   1  15        2.14        4.29      7.67 o 
  -5   1  15      939.13      883.75     17.47 o 
  -4   1  15     3004.01     2875.46     31.79 o 
  -3   1  15      892.68      863.19     15.16 o 
  -2   1  15      207.58      206.74      7.86 o 
  -1   1  15       11.24       10.38      5.28 o 
   0   1  15      924.74      840.16     12.87 o 
   1   1  15      282.21      273.19      8.60 o 
   2   1  15        2.24        1.82      5.18 o 
   3   1  15       83.15       74.49      6.26 o 
   4   1  15     1459.13     1450.73     18.29 o 
   5   1  15      530.22      520.06     12.60 o 
   6   1  15       61.44       58.22      8.50 o 
   7   1  15        8.09        5.56      8.29 o 
   8   1  15       16.13       16.09      9.79 o 
   9   1  15       10.97        1.12     10.97 o 
  10   1  15      146.46      170.78     14.63 o 
  11   1  15       37.39       40.28     16.57 o 
 -11   2  15       11.59       19.63     36.81 o 
 -10   2  15       27.95       36.45     13.33 o 
  -9   2  15      624.96      596.56     20.13 o 
  -8   2  15      881.20      835.61     21.95 o 
  -7   2  15       12.05        8.46      9.37 o 
  -6   2  15      255.33      219.50     11.28 o 
  -5   2  15      283.71      273.58     11.29 o 
  -4   2  15       11.63       16.74      7.20 o 
  -3   2  15      151.90      140.78      8.21 o 
  -2   2  15       21.01       27.58      5.22 o 
  -1   2  15        1.57        3.11      4.73 o 
   0   2  15      920.70      894.25     12.61 o 
   1   2  15       41.68       35.18      5.50 o 
   2   2  15       35.98       35.47      5.54 o 
   3   2  15        1.62        2.84      4.73 o 
   4   2  15      566.95      545.76     11.48 o 
   5   2  15      355.44      338.19     10.93 o 
   6   2  15      160.11      162.23     10.40 o 
   7   2  15       34.45       38.48     10.86 o 
   8   2  15     1481.96     1474.78     31.49 o 
   9   2  15      179.35      154.57     16.05 o 
  10   2  15       23.98       28.19     14.47 o 
  11   2  15       21.37       31.91     16.82 o 
 -11   3  15       16.97        9.73     41.48 o 
 -10   3  15        4.17      -16.61     35.13 o 
  -9   3  15        0.02        5.23     11.65 o 
  -8   3  15       56.38       51.99      9.66 o 
  -7   3  15       51.37       48.74      9.33 o 
  -6   3  15       87.57       88.27      8.69 o 
  -5   3  15      312.75      285.49     13.49 o 
  -4   3  15      687.84      683.05     16.10 o 
  -3   3  15     2598.17     2511.17     33.19 o 
  -2   3  15       75.16       70.40      7.25 o 
  -1   3  15      758.39      696.36     12.99 o 
   0   3  15       60.06       52.03      6.58 o 
   1   3  15      774.90      737.84     13.32 o 
   2   3  15      182.43      169.14      7.61 o 
   3   3  15      595.12      565.43     13.72 o 
   4   3  15      134.43      127.37      9.47 o 
   5   3  15      273.66      255.38     11.86 o 
   6   3  15       54.55       61.60      9.88 o 
   7   3  15       56.58       57.74     10.71 o 
   8   3  15        3.56       10.71     12.16 o 
   9   3  15      220.24      239.64     16.68 o 
  10   3  15      129.83      101.88     19.28 o 
  11   3  15        0.07       -5.92     35.61 o 
 -11   4  15        1.08       -1.64     33.99 o 
 -10   4  15      739.60      784.60     32.00 o 
  -9   4  15       30.58       27.85     15.53 o 
  -8   4  15      329.23      313.68     19.45 o 
  -7   4  15      163.87      145.66     12.67 o 
  -6   4  15      375.90      367.62     12.77 o 
  -5   4  15      105.94      100.11      8.87 o 
  -4   4  15      175.88      180.32      9.57 o 
  -3   4  15       32.79       38.18      7.26 o 
  -2   4  15        5.11        2.58      6.79 o 
  -1   4  15      678.42      661.96     13.32 o 
   0   4  15       50.92       52.25      6.30 o 
   1   4  15       32.45       33.44      6.33 o 
   2   4  15      550.03      538.83     11.53 o 
   3   4  15       11.15        7.10      6.99 o 
   4   4  15      870.40      854.42     17.17 o 
   5   4  15       56.44       41.34      8.71 o 
   6   4  15       91.53       90.30     10.87 o 
   7   4  15      197.08      200.84     13.79 o 
   8   4  15        4.69        1.44     11.09 o 
   9   4  15      330.88      314.91     20.22 o 
  10   4  15       95.20       85.56     16.67 o 
 -10   5  15      118.50      157.31     23.32 o 
  -9   5  15       48.92       48.52     14.69 o 
  -8   5  15       61.21       53.30     12.64 o 
  -7   5  15       23.13       29.27     10.47 o 
  -6   5  15        7.98        6.79      9.33 o 
  -5   5  15      122.17      111.38      9.45 o 
  -4   5  15      583.18      590.66     13.58 o 
  -3   5  15      462.92      458.43     12.38 o 
  -2   5  15      359.73      351.30     10.93 o 
  -1   5  15      145.00      137.44      8.25 o 
   0   5  15     1044.60      988.26     17.09 o 
   1   5  15      178.95      183.16      9.69 o 
   2   5  15       17.67       16.18      6.68 o 
   3   5  15       28.23       14.96      7.79 o 
   4   5  15      116.42      114.29      9.78 o 
   5   5  15      184.01      171.21     10.89 o 
   6   5  15       11.23       16.73      9.15 o 
   7   5  15       54.16       65.81     13.08 o 
   8   5  15        8.02       11.20     13.16 o 
   9   5  15       27.84        8.44     15.75 o 
 -10   6  15       25.50       61.32     39.45 o 
  -9   6  15      537.79      611.67     34.88 o 
  -8   6  15       57.87       83.89     16.17 o 
  -7   6  15        2.86        5.97     11.37 o 
  -6   6  15      392.46      369.97     15.10 o 
  -5   6  15      854.21      868.69     20.28 o 
  -4   6  15      449.82      431.62     15.59 o 
  -3   6  15       19.80       18.74      9.23 o 
  -2   6  15      136.58      119.74      8.31 o 
  -1   6  15      112.83      120.24      8.08 o 
   0   6  15        8.07        4.79      7.25 o 
   1   6  15      598.01      581.32     14.47 o 
   2   6  15        0.54        6.16      8.02 o 
   3   6  15        3.86        5.05      7.71 o 
   4   6  15       15.42       17.56      9.09 o 
   5   6  15      377.84      350.72     19.44 o 
   6   6  15      252.05      257.90     16.23 o 
   7   6  15        4.36       12.89     11.97 o 
   8   6  15       18.26       15.83     14.36 o 
   9   6  15       52.74       48.49     24.41 o 
  -9   7  15        0.12       14.92     37.89 o 
  -8   7  15       25.29       28.96     18.66 o 
  -7   7  15       26.92       21.33     12.64 o 
  -6   7  15       68.02       70.53     11.42 o 
  -5   7  15       84.08       65.33     11.61 o 
  -4   7  15       18.29       19.79     10.31 o 
  -3   7  15       33.60       34.19      9.53 o 
  -2   7  15      384.66      385.46     13.87 o 
  -1   7  15      122.10      117.53      9.78 o 
   0   7  15      201.48      200.61     11.07 o 
   1   7  15       62.26       56.32      8.07 o 
   2   7  15       59.71       60.72     10.81 o 
   3   7  15      100.59      115.04     11.67 o 
   4   7  15        9.57        7.96     10.05 o 
   5   7  15        1.00        9.03     11.89 o 
   6   7  15      304.12      302.44     17.66 o 
   7   7  15        2.63        3.39     13.16 o 
   8   7  15       38.72       43.63     18.52 o 
  -7   8  15       45.14       35.03     39.21 o 
  -6   8  15      229.80      263.55     15.68 o 
  -5   8  15      440.33      437.87     17.74 o 
  -4   8  15      156.66      178.85     13.43 o 
  -3   8  15      150.90      152.78     11.85 o 
  -2   8  15      150.86      166.18     11.86 o 
  -1   8  15       25.31       29.34     11.75 o 
   0   8  15        7.19        7.55     11.89 o 
   1   8  15       55.75       66.66     12.93 o 
   2   8  15      305.35      321.27     18.07 o 
   3   8  15       31.82       32.32     11.69 o 
   4   8  15       52.44       36.02     11.60 o 
   5   8  15      135.76      176.19     15.54 o 
   6   8  15       62.86       61.54     14.45 o 
   7   8  15       49.35       40.01     16.40 o 
  -6   9  15       11.95       -7.54     23.82 o 
  -5   9  15       25.91       36.99     17.17 o 
  -4   9  15       26.92       36.35     14.88 o 
  -3   9  15        1.09        2.22     12.30 o 
  -2   9  15       17.03       12.04     13.12 o 
  -1   9  15      270.37      269.49     16.30 o 
   0   9  15      263.34      263.80     17.99 o 
   1   9  15        5.50        5.74     13.68 o 
   2   9  15        7.15        4.14     13.95 o 
   3   9  15       15.34       12.35     14.42 o 
   4   9  15        1.74        7.20     15.58 o 
   5   9  15       74.77       70.89     21.28 o 
   6   9  15       63.39       59.02     25.80 o 
  -3  10  15        0.05       16.35     36.73 o 
  -2  10  15        0.03        2.78     22.60 o 
  -1  10  15      226.94      260.09     42.28 o 
   0  10  15       45.85       28.07     26.02 o 
   1  10  15       60.38       96.39     27.06 o 
   2  10  15        6.42       21.48     26.02 o 
   3  10  15       14.20       -3.44     31.51 o 
   4  10  15       22.10        9.88     34.54 o 
 -10   0  16      463.04      410.13     33.65 o 
  -8   0  16      165.25      146.47     18.45 o 
  -6   0  16      414.19      405.39     18.91 o 
  -4   0  16      137.10      116.50     12.68 o 
  -2   0  16      452.19      501.72     15.42 o 
   0   0  16      404.22      424.44     13.86 o 
   2   0  16     1230.36     1189.02     29.74 o 
   4   0  16      406.82      399.88     16.65 o 
   6   0  16     2240.91     2212.16     42.60 o 
   8   0  16     2914.39     2868.00     45.16 o 
  10   0  16       10.03        3.64     21.72 o 
 -10   1  16       77.33       84.80     16.52 o 
  -9   1  16      190.68      198.84     14.49 o 
  -8   1  16       53.26       49.22     10.93 o 
  -7   1  16       52.47       42.11      8.84 o 
  -6   1  16       69.24       67.37      8.85 o 
  -5   1  16      333.22      302.48     12.17 o 
  -4   1  16      411.00      367.05     12.45 o 
  -3   1  16      436.44      401.80     10.59 o 
  -2   1  16      138.07      132.14      7.40 o 
  -1   1  16      246.79      220.02      8.31 o 
   0   1  16      106.57       89.22      6.53 o 
   1   1  16      287.12      295.18      9.94 o 
   2   1  16      825.19      764.98     11.92 o 
   3   1  16       36.77       26.55      5.50 o 
   4   1  16      987.99      929.34     20.07 o 
   5   1  16        0.04        2.33      7.43 o 
   6   1  16      869.25      884.19     18.79 o 
   7   1  16        2.51        6.13      9.26 o 
   8   1  16       48.62       60.27     11.54 o 
   9   1  16      309.52      302.19     16.52 o 
  10   1  16      124.34      158.88     18.34 o 
  11   1  16        0.03       -0.55     19.94 o 
 -11   2  16      166.28      220.39     45.56 o 
 -10   2  16       60.49       81.68     14.95 o 
  -9   2  16      405.80      396.14     17.76 o 
  -8   2  16       75.03       77.43     10.95 o 
  -7   2  16        9.55       14.75     10.27 o 
  -6   2  16      303.03      296.75     14.55 o 
  -5   2  16      109.77      104.33      9.39 o 
  -4   2  16      271.57      261.39     10.23 o 
  -3   2  16       78.71       69.61      6.48 o 
  -2   2  16        0.08        3.91      5.44 o 
  -1   2  16      443.38      417.33     11.66 o 
   0   2  16      201.17      154.86      9.27 o 
   1   2  16     2305.04     2202.71     23.49 o 
   2   2  16        0.13        1.33      6.38 o 
   3   2  16        5.06        7.90      7.00 o 
   4   2  16      643.51      640.62     15.51 o 
   5   2  16      719.16      720.12     18.18 o 
   6   2  16       34.65       31.60     10.53 o 
   7   2  16        5.38        8.24     11.47 o 
   8   2  16      113.42       98.18     14.34 o 
   9   2  16     1349.91     1341.90     40.48 o 
  10   2  16      373.17      341.68     20.35 o 
  11   2  16       46.10       47.07     19.64 o 
 -10   3  16      437.96      471.82     26.38 o 
  -9   3  16       52.54       69.27     15.37 o 
  -8   3  16       14.10        6.52      9.80 o 
  -7   3  16       68.45       69.06     10.00 o 
  -6   3  16       11.09        6.58      8.52 o 
  -5   3  16        3.88        5.63      8.85 o 
  -4   3  16      608.37      602.44     16.02 o 
  -3   3  16        0.20        3.05      7.81 o 
  -2   3  16       35.90       31.03      6.45 o 
  -1   3  16     1086.50     1066.07     17.06 o 
   0   3  16      340.50      343.27     10.25 o 
   1   3  16      634.64      586.24     12.48 o 
   2   3  16      217.26      205.27      8.21 o 
   3   3  16        5.27        3.34      7.05 o 
   4   3  16     1178.96     1129.83     20.68 o 
   5   3  16        7.31        1.22      8.42 o 
   6   3  16      546.73      536.14     17.63 o 
   7   3  16      131.04      126.32     14.63 o 
   8   3  16      403.22      440.20     21.07 o 
   9   3  16        0.95       -3.30     12.95 o 
  10   3  16      285.00      287.74     21.19 o 
  11   3  16      121.65      158.03     44.58 o 
 -10   4  16      143.01      140.08     19.22 o 
  -9   4  16      418.55      473.36     24.00 o 
  -8   4  16       34.05       39.18     13.90 o 
  -7   4  16        0.49        2.66     12.49 o 
  -6   4  16        0.25        6.66      7.96 o 
  -5   4  16     1029.70     1018.93     18.43 o 
  -4   4  16      126.90      125.98      9.34 o 
  -3   4  16       63.82       55.98      8.31 o 
  -2   4  16      935.63      876.52     17.30 o 
  -1   4  16      382.18      343.29     11.29 o 
   0   4  16      194.54      164.77      9.77 o 
   1   4  16       43.20       35.43      6.54 o 
   2   4  16      251.64      239.07      8.89 o 
   3   4  16        4.67        5.79      7.69 o 
   4   4  16       21.34       21.35      8.05 o 
   5   4  16     1191.17     1215.96     27.87 o 
   6   4  16        0.21        4.37     10.04 o 
   7   4  16      148.94      146.23     12.93 o 
   8   4  16       10.82       11.49     13.04 o 
   9   4  16        4.86        5.36     15.09 o 
  10   4  16      112.74      115.13     24.01 o 
 -10   5  16        0.79       -3.59     23.78 o 
  -9   5  16       14.61       27.93     13.71 o 
  -8   5  16        8.15        3.41     13.30 o 
  -7   5  16        0.68       -0.20     11.97 o 
  -6   5  16       25.21       19.45      8.62 o 
  -5   5  16       40.33       43.35      9.61 o 
  -4   5  16      238.52      226.50     10.45 o 
  -3   5  16      994.44      992.12     17.19 o 
  -2   5  16      397.35      394.39     12.03 o 
  -1   5  16      146.84      139.62      8.58 o 
   0   5  16     2094.30     1941.41     23.67 o 
   1   5  16        0.19       -0.07      7.40 o 
   2   5  16       21.54       17.41      7.93 o 
   3   5  16      312.37      293.56     12.31 o 
   4   5  16       36.71       35.48      8.42 o 
   5   5  16       62.92       68.48     10.01 o 
   6   5  16        0.04       -2.25      9.32 o 
   7   5  16      108.79      118.05     16.05 o 
   8   5  16        0.57       -2.41     16.50 o 
   9   5  16      324.19      351.61     22.60 o 
  -9   6  16        0.18       12.62     40.24 o 
  -8   6  16      196.56      235.24     20.14 o 
  -7   6  16        0.27        1.89     13.70 o 
  -6   6  16      211.37      240.98     14.20 o 
  -5   6  16       70.47       66.08     10.78 o 
  -4   6  16       22.14       27.87     10.23 o 
  -3   6  16     1181.42     1135.52     22.19 o 
  -2   6  16        5.15        8.20      7.07 o 
  -1   6  16       73.15       67.71      7.73 o 
   0   6  16       20.44       18.95      7.63 o 
   1   6  16       53.87       51.84      8.04 o 
   2   6  16       12.32       22.18      8.55 o 
   3   6  16      580.82      573.55     21.39 o 
   4   6  16      502.58      506.45     19.03 o 
   5   6  16       14.68       16.79     13.18 o 
   6   6  16       68.38       84.38     15.00 o 
   7   6  16      156.46      177.05     15.84 o 
   8   6  16        9.81       20.00     15.69 o 
  -8   7  16        4.22        4.25     44.17 o 
  -7   7  16      207.06      238.14     18.72 o 
  -6   7  16       73.40       64.67     11.46 o 
  -5   7  16      647.64      655.92     19.60 o 
  -4   7  16       21.90       10.34     10.44 o 
  -3   7  16       70.96       71.28     10.70 o 
  -2   7  16       95.60       91.39     10.11 o 
  -1   7  16      518.96      513.69     15.42 o 
   0   7  16       41.64       47.99      8.72 o 
   1   7  16      723.51      686.95     16.86 o 
   2   7  16       91.17       80.31     11.90 o 
   3   7  16      213.55      209.69     13.33 o 
   4   7  16      239.48      222.86     13.76 o 
   5   7  16        0.86       10.61     12.61 o 
   6   7  16      282.42      318.28     19.18 o 
   7   7  16       35.64       47.64     14.09 o 
   8   7  16        4.24        5.07     25.35 o 
  -6   8  16       28.26       24.47     12.00 o 
  -5   8  16        6.83       13.10     11.76 o 
  -4   8  16      417.18      385.28     20.24 o 
  -3   8  16       12.10        8.27     11.07 o 
  -2   8  16        4.87        8.34      9.77 o 
  -1   8  16      324.81      344.30     17.47 o 
   0   8  16        0.55        0.31     10.64 o 
   1   8  16       93.67      103.03     14.38 o 
   2   8  16       29.39       25.93     13.90 o 
   3   8  16       50.21       33.32     13.66 o 
   4   8  16      361.27      380.70     17.19 o 
   5   8  16        3.49        3.03     14.90 o 
   6   8  16      445.08      475.04     31.15 o 
   7   8  16      103.29       96.93     34.76 o 
  -5   9  16        3.32       15.70     23.11 o 
  -4   9  16       58.68       70.68     18.06 o 
  -3   9  16       46.77       68.42     14.02 o 
  -2   9  16      121.87      109.12     14.69 o 
  -1   9  16      285.86      288.22     17.96 o 
   0   9  16      444.66      456.59     22.08 o 
   1   9  16       52.44       64.78     15.30 o 
   2   9  16       66.03       86.18     15.25 o 
   3   9  16      143.47      147.04     16.46 o 
   4   9  16       60.70       80.71     18.04 o 
   5   9  16      158.44      244.00     43.97 o 
  -2  10  16       31.34       17.17     34.89 o 
   0  10  16       57.90       57.55     34.58 o 
   1  10  16        4.25       18.68     32.82 o 
   2  10  16       67.20       34.86     28.91 o 
   3  10  16       56.83       50.96     41.25 o 
  -9   0  17     1131.89     1111.60     79.96 o 
  -7   0  17      136.96      151.66     17.45 o 
  -5   0  17       59.26       50.86     11.70 o 
  -3   0  17      219.96      196.03     12.02 o 
  -1   0  17      108.13       91.66      9.80 o 
   1   0  17      354.71      349.85     15.12 o 
   3   0  17       99.17       89.78     10.80 o 
   5   0  17      316.78      319.36     16.53 o 
   7   0  17      387.92      414.76     19.34 o 
   9   0  17      441.37      474.22     33.61 o 
 -10   1  17      222.35      219.43     19.84 o 
  -9   1  17        6.25        3.35     11.68 o 
  -8   1  17      172.02      156.39     13.67 o 
  -7   1  17        4.18        4.97      8.57 o 
  -6   1  17        5.19        1.88      9.02 o 
  -5   1  17        9.05       11.75      8.17 o 
  -4   1  17      760.09      758.81     17.72 o 
  -3   1  17      850.00      781.17     14.09 o 
  -2   1  17      144.47      130.17      7.35 o 
  -1   1  17      105.79       99.99      7.18 o 
   0   1  17      197.91      215.06      8.40 o 
   1   1  17        1.80        8.39      5.97 o 
   2   1  17      708.28      670.58     12.62 o 
   3   1  17      646.06      607.12     12.07 o 
   4   1  17      460.70      442.27     12.19 o 
   5   1  17       32.51       42.79      8.20 o 
   6   1  17       91.94       91.88      9.70 o 
   7   1  17        0.27        0.43      9.88 o 
   8   1  17        5.97        6.11     11.85 o 
   9   1  17        3.68       -2.50     12.80 o 
  10   1  17      138.14      159.57     22.93 o 
  11   1  17       16.59       12.76     23.21 o 
 -10   2  17      322.01      323.84     20.15 o 
  -9   2  17        0.61        2.91     12.41 o 
  -8   2  17       12.05        1.53     10.27 o 
  -7   2  17      161.58      165.37     12.95 o 
  -6   2  17        1.74        0.91     10.17 o 
  -5   2  17      262.30      246.49     12.89 o 
  -4   2  17       34.13       35.28      7.35 o 
  -3   2  17      367.54      338.55     11.58 o 
  -2   2  17      681.89      662.12     14.60 o 
  -1   2  17      267.32      258.81     10.26 o 
   0   2  17      253.38      219.71      9.78 o 
   1   2  17      307.54      298.88     11.34 o 
   2   2  17      119.12      112.80      7.69 o 
   3   2  17       26.22       22.42      7.03 o 
   4   2  17       19.91       21.84      7.41 o 
   5   2  17       56.14       56.26     11.53 o 
   6   2  17        0.10       -3.56     11.00 o 
   7   2  17        9.61       15.15     12.73 o 
   8   2  17      573.73      574.40     20.64 o 
   9   2  17       18.46       22.77     12.65 o 
  10   2  17        3.02        7.66     14.43 o 
  11   2  17       22.48       39.84     34.88 o 
 -10   3  17      119.76      132.22     17.30 o 
  -9   3  17        5.96        4.28     14.78 o 
  -8   3  17        7.01       13.30     10.39 o 
  -7   3  17      344.25      357.17     15.12 o 
  -6   3  17       58.35       43.05     10.02 o 
  -5   3  17      410.40      398.10     14.70 o 
  -4   3  17       12.19       13.22      8.35 o 
  -3   3  17      155.92      151.23     10.60 o 
  -2   3  17       94.48       87.95      9.34 o 
  -1   3  17       48.25       59.28      7.31 o 
   0   3  17       71.76       86.85      7.49 o 
   1   3  17        4.07        5.07      6.12 o 
   2   3  17       22.18       20.32      6.24 o 
   3   3  17      759.54      721.01     14.94 o 
   4   3  17        5.10        1.30      8.35 o 
   5   3  17       31.83       25.94      8.57 o 
   6   3  17       16.56       16.60     11.31 o 
   7   3  17      375.89      382.42     19.72 o 
   8   3  17       31.31       37.92     13.31 o 
   9   3  17       33.54       28.56     13.13 o 
  10   3  17      167.37      185.12     27.34 o 
 -10   4  17       32.70       28.34     24.44 o 
  -9   4  17        9.70       23.63     14.97 o 
  -8   4  17      445.14      421.50     21.87 o 
  -7   4  17       26.19       21.15     13.62 o 
  -6   4  17      760.27      811.68     23.61 o 
  -5   4  17       96.98       97.15      9.17 o 
  -4   4  17      182.41      173.87     10.86 o 
  -3   4  17        0.17       -4.28      7.98 o 
  -2   4  17      212.78      209.84     10.54 o 
  -1   4  17       52.68       49.37      7.71 o 
   0   4  17      104.19       98.39      9.09 o 
   1   4  17      241.42      212.11     10.50 o 
   2   4  17      730.35      721.83     15.10 o 
   3   4  17        5.17        4.62      7.19 o 
   4   4  17      370.33      369.21     13.41 o 
   5   4  17       11.44       11.87      8.88 o 
   6   4  17        1.74        3.53     10.46 o 
   7   4  17      213.42      209.89     16.97 o 
   8   4  17       68.74       69.98     14.26 o 
   9   4  17       82.56       71.91     15.59 o 
  10   4  17       91.45      138.59     39.21 o 
 -10   5  17       15.42       28.14     25.29 o 
  -9   5  17       51.12       45.68     14.13 o 
  -8   5  17        4.28       14.40     15.50 o 
  -7   5  17      169.57      169.02     22.44 o 
  -6   5  17       12.17       14.66     10.79 o 
  -5   5  17       53.16       54.71     10.96 o 
  -4   5  17      224.17      237.21     10.91 o 
  -3   5  17       16.97       15.85      8.17 o 
  -2   5  17       43.21       39.80      7.73 o 
  -1   5  17      131.11      115.92      8.76 o 
   0   5  17       28.35       32.62      8.06 o 
   1   5  17        0.14       -0.44      7.95 o 
   2   5  17      105.04      109.90     10.43 o 
   3   5  17       77.36       86.97      9.78 o 
   4   5  17      266.64      256.11     12.26 o 
   5   5  17       55.96       47.36     10.04 o 
   6   5  17      182.26      173.85     13.58 o 
   7   5  17      152.21      163.80     16.82 o 
   8   5  17      168.00      207.92     20.63 o 
   9   5  17      352.87      328.78     52.65 o 
  -9   6  17       56.68       53.36     42.10 o 
  -8   6  17      255.65      248.23     18.21 o 
  -7   6  17       34.07       38.24     14.11 o 
  -6   6  17      105.49       96.88     11.50 o 
  -5   6  17      355.47      387.74     15.82 o 
  -4   6  17       46.96       46.60     10.46 o 
  -3   6  17      325.25      310.22     14.64 o 
  -2   6  17      277.38      282.39     10.64 o 
  -1   6  17      108.48      116.37      8.46 o 
   0   6  17      189.82      189.40     10.77 o 
   1   6  17       77.57       79.83      9.73 o 
   2   6  17       80.55       82.42     10.75 o 
   3   6  17       29.19       23.02      9.14 o 
   4   6  17       30.10       30.96     11.65 o 
   5   6  17       63.26       67.30     14.22 o 
   6   6  17      356.58      387.22     21.12 o 
   7   6  17       22.07       32.60     14.09 o 
   8   6  17       85.12      121.47     27.49 o 
  -7   7  17        6.15        9.22     14.61 o 
  -6   7  17      184.66      205.34     14.97 o 
  -5   7  17       14.88       13.87     11.21 o 
  -4   7  17        0.14        2.22     10.79 o 
  -3   7  17        0.09        5.87     10.14 o 
  -2   7  17       27.29       27.83      9.60 o 
  -1   7  17       19.69       13.56      8.85 o 
   0   7  17      236.64      232.03     12.16 o 
   1   7  17        7.00        7.19      8.61 o 
   2   7  17       67.82       58.55     11.76 o 
   3   7  17      184.00      202.71     14.72 o 
   4   7  17       12.72       11.71     12.05 o 
   5   7  17       59.46       71.30     13.60 o 
   6   7  17      601.27      713.61     24.22 o 
   7   7  17      321.94      367.16     24.16 o 
   8   7  17       15.46       -2.80     32.73 o 
  -6   8  17       25.70       32.61     16.86 o 
  -5   8  17        0.46        0.44     11.92 o 
  -4   8  17      106.55      103.69     12.74 o 
  -3   8  17       20.70       20.43     11.03 o 
  -2   8  17      472.95      490.18     16.87 o 
  -1   8  17       40.79       47.84     12.49 o 
   0   8  17       24.03       18.52     13.17 o 
   1   8  17       85.68       69.51     14.08 o 
   2   8  17       45.48       44.48     14.14 o 
   3   8  17       37.50       38.58     14.17 o 
   4   8  17      102.30      123.92     16.69 o 
   5   8  17      234.60      273.40     18.17 o 
   6   8  17        1.78       -2.39     16.09 o 
  -5   9  17       69.59       78.17     33.49 o 
  -4   9  17        0.96       -9.91     26.02 o 
  -3   9  17        0.44       -2.63     17.23 o 
  -2   9  17        0.04        5.54     12.87 o 
  -1   9  17      204.82      243.39     18.57 o 
   0   9  17        1.23        8.06     14.89 o 
   1   9  17        1.54       14.51     14.58 o 
   2   9  17       44.70       35.65     14.74 o 
   3   9  17      149.55      173.84     24.02 o 
   4   9  17      288.62      330.40     51.53 o 
 -10   0  18      142.52      169.33     40.53 o 
  -8   0  18       19.09       14.89     16.22 o 
  -6   0  18      106.01       90.57     14.30 o 
  -4   0  18        6.17        0.19      8.99 o 
  -2   0  18     1651.52     1443.82     25.66 o 
   0   0  18     2233.80     1719.39     33.28 o 
   2   0  18     1665.60     1509.43     32.97 o 
   4   0  18      366.73      379.53     20.44 o 
   6   0  18      190.24      203.53     16.59 o 
   8   0  18      332.76      361.22     29.89 o 
  10   0  18       48.16       27.82     32.55 o 
 -11   1  18      130.99      144.96     27.89 o 
 -10   1  18      110.87      114.87     18.19 o 
  -9   1  18        4.65        3.91     13.26 o 
  -8   1  18       77.18       67.93     12.21 o 
  -7   1  18      419.88      403.91     17.21 o 
  -6   1  18       78.57       77.51      9.87 o 
  -5   1  18      124.21      128.25     10.38 o 
  -4   1  18        3.66       12.64      6.38 o 
  -3   1  18      469.69      434.36     11.76 o 
  -2   1  18      619.50      495.64     11.95 o 
  -1   1  18        1.85        0.29      6.26 o 
   0   1  18        0.79       11.54      6.26 o 
   1   1  18       17.83       23.83      6.78 o 
   2   1  18        2.73       13.87      7.63 o 
   3   1  18        6.19        6.99      8.51 o 
   4   1  18       49.06       56.47      9.88 o 
   5   1  18      346.48      307.81     14.58 o 
   6   1  18       13.61       10.93     11.40 o 
   7   1  18      336.85      332.95     17.91 o 
   8   1  18        2.50        2.47     11.45 o 
   9   1  18       17.64       20.07     16.34 o 
  10   1  18        2.43       -1.23     19.12 o 
 -10   2  18       20.17       21.11     14.75 o 
  -9   2  18      342.77      374.64     18.07 o 
  -8   2  18       19.44       27.90     11.26 o 
  -7   2  18       47.72       55.12     11.35 o 
  -6   2  18       96.23      112.23     11.54 o 
  -5   2  18        4.03       11.22      9.23 o 
  -4   2  18      165.23      145.87     10.54 o 
  -3   2  18      541.31      447.84     13.17 o 
  -2   2  18        5.37        0.88      6.95 o 
  -1   2  18        6.40       12.32      6.74 o 
   0   2  18        1.81        3.44      7.15 o 
   1   2  18     2320.19     2010.79     24.09 o 
   2   2  18      351.72      292.49     11.26 o 
   3   2  18      122.20      114.99      8.92 o 
   4   2  18        8.68       17.38      8.32 o 
   5   2  18      861.92      812.99     23.23 o 
   6   2  18        9.01        2.96     11.41 o 
   7   2  18      288.93      315.52     20.66 o 
   8   2  18        1.39       -0.67     12.30 o 
   9   2  18       29.84       31.80     13.41 o 
  10   2  18      100.73      108.49     22.65 o 
 -10   3  18       78.63      100.87     27.11 o 
  -9   3  18      160.07      148.51     18.35 o 
  -8   3  18      202.91      224.87     14.50 o 
  -7   3  18       82.39       76.70     11.50 o 
  -6   3  18      175.60      148.44     12.92 o 
  -5   3  18       48.77       58.68      9.81 o 
  -4   3  18     1330.64     1292.17     23.42 o 
  -3   3  18        1.19        7.55      8.45 o 
  -2   3  18       86.74       66.78      9.60 o 
  -1   3  18      513.60      427.92     14.24 o 
   0   3  18       28.94       41.13      6.69 o 
   1   3  18        4.27        2.89      6.57 o 
   2   3  18      159.89      137.49      9.33 o 
   3   3  18       99.36       74.21      8.35 o 
   4   3  18        6.39       20.93      7.54 o 
   5   3  18      130.95      118.85     12.19 o 
   6   3  18      576.70      563.66     22.25 o 
   7   3  18      309.47      309.99     19.00 o 
   8   3  18       19.52       17.98     14.18 o 
   9   3  18        3.62        9.47     13.61 o 
  10   3  18      159.31      157.51     40.14 o 
 -10   4  18       70.20       77.35     43.19 o 
  -9   4  18        0.72        2.15     16.12 o 
  -8   4  18       78.91      102.31     16.97 o 
  -7   4  18       24.84       35.03     13.25 o 
  -6   4  18       32.67       36.99      9.04 o 
  -5   4  18       12.13       13.52      9.11 o 
  -4   4  18      166.51      156.33     11.11 o 
  -3   4  18      346.05      350.58     13.07 o 
  -2   4  18        3.90        6.06      7.73 o 
  -1   4  18        4.23        3.19      7.52 o 
   0   4  18       79.17       64.36      8.85 o 
   1   4  18      247.36      252.89     11.19 o 
   2   4  18      404.13      356.52     13.99 o 
   3   4  18       29.00       24.55      7.62 o 
   4   4  18      205.38      193.54     11.22 o 
   5   4  18       24.68       21.84      9.76 o 
   6   4  18        6.67        0.04     12.71 o 
   7   4  18       66.38       57.43     13.60 o 
   8   4  18      239.14      257.94     21.90 o 
   9   4  18       51.74       50.63     21.12 o 
  -9   5  18        2.21       32.61     40.50 o 
  -8   5  18      363.91      378.47     22.24 o 
  -7   5  18       95.98       84.38     14.09 o 
  -6   5  18      101.25      112.58     13.21 o 
  -5   5  18      111.41      113.89     12.23 o 
  -4   5  18       88.27       96.12      9.43 o 
  -3   5  18      838.17      838.71     18.91 o 
  -2   5  18       70.38       65.45      9.46 o 
  -1   5  18       60.27       68.09      8.48 o 
   0   5  18       78.15       79.00      9.45 o 
   1   5  18       12.58       14.06      9.60 o 
   2   5  18      183.13      179.13     11.92 o 
   3   5  18      560.57      559.66     16.15 o 
   4   5  18       77.19       68.05      9.78 o 
   5   5  18       33.69       26.81     10.02 o 
   6   5  18      686.51      684.24     25.08 o 
   7   5  18       35.06       36.96     16.73 o 
   8   5  18      142.79      136.04     19.85 o 
  -8   6  18       62.93       79.98     39.98 o 
  -7   6  18       10.73       22.22     13.12 o 
  -6   6  18        0.17       -1.15     11.64 o 
  -5   6  18        1.93        2.51     10.28 o 
  -4   6  18       23.01       28.13     10.72 o 
  -3   6  18       20.59       19.49     10.59 o 
  -2   6  18      250.43      251.52     11.62 o 
  -1   6  18       75.51       78.18      8.55 o 
   0   6  18       15.45       11.59      8.45 o 
   1   6  18        0.09       -2.77      9.27 o 
   2   6  18       36.62       42.77     10.15 o 
   3   6  18       90.27      100.92     11.31 o 
   4   6  18        0.09        1.28     12.03 o 
   5   6  18        7.83       17.17     14.21 o 
   6   6  18        5.21        7.04     14.37 o 
   7   6  18       50.51       49.45     17.97 o 
  -7   7  18      301.00      371.93     53.78 o 
  -6   7  18        2.75        6.53     11.58 o 
  -5   7  18       39.06       32.58     10.94 o 
  -4   7  18      388.97      412.03     17.36 o 
  -3   7  18       11.56       10.92     10.81 o 
  -2   7  18       13.82       10.38      9.44 o 
  -1   7  18       73.08       72.44     10.01 o 
   0   7  18       28.23       31.96     10.36 o 
   1   7  18       53.12       52.09      9.86 o 
   2   7  18       15.26       15.94     11.31 o 
   3   7  18      294.06      291.76     17.44 o 
   4   7  18      191.13      162.65     14.78 o 
   5   7  18        0.05       -2.47     12.89 o 
   6   7  18        0.07       14.46     14.63 o 
   7   7  18      570.98      623.04     40.99 o 
  -6   8  18       17.48       16.02     20.19 o 
  -5   8  18       31.36       22.98     14.78 o 
  -4   8  18       11.57       12.38     11.91 o 
  -3   8  18       29.28       21.88     11.47 o 
  -2   8  18      389.91      419.97     16.54 o 
  -1   8  18       14.24       13.47     12.85 o 
   0   8  18        5.23        6.49     14.28 o 
   1   8  18        8.58        2.59     13.74 o 
   2   8  18       86.71       87.30     14.71 o 
   3   8  18        5.87       -0.19     14.18 o 
   4   8  18        8.28       -2.03     15.28 o 
   5   8  18       32.62       24.04     17.24 o 
  -3   9  18        1.16       -6.00     34.20 o 
  -2   9  18        0.86       -3.93     31.24 o 
  -1   9  18       61.37       85.22     37.60 o 
   0   9  18      113.40       88.06     28.38 o 
   1   9  18       34.28       25.17     25.95 o 
   2   9  18      170.99      181.65     32.92 o 
   3   9  18        0.69       35.72     37.76 o 
  -9   0  19      479.51      566.73     37.13 o 
  -7   0  19       29.02       40.62     15.47 o 
  -5   0  19      736.14      671.70     38.48 o 
  -3   0  19     1383.43     1287.27     28.65 o 
  -1   0  19       21.27       23.51      8.83 o 
   1   0  19      993.49      868.94     22.89 o 
   3   0  19       35.22       32.26     10.12 o 
   5   0  19      524.01      512.65     20.66 o 
   7   0  19      509.89      543.73     35.64 o 
   9   0  19       12.04       19.92     28.46 o 
 -10   1  19      138.07      152.64     20.02 o 
  -9   1  19      270.66      295.87     18.60 o 
  -8   1  19        2.76        3.16     11.54 o 
  -7   1  19       60.38       58.51     12.13 o 
  -6   1  19       23.29       23.01     10.76 o 
  -5   1  19      315.65      293.58     12.24 o 
  -4   1  19      459.08      461.64     13.66 o 
  -3   1  19       44.13       28.49      7.82 o 
  -2   1  19       37.12       38.46      8.14 o 
  -1   1  19      259.33      174.06      9.70 o 
   0   1  19       23.07       30.60      7.79 o 
   1   1  19      191.34      169.13      9.97 o 
   2   1  19      410.00      386.52     14.03 o 
   3   1  19      193.32      193.24     12.15 o 
   4   1  19       64.29       58.90     10.35 o 
   5   1  19       64.36       55.36     10.26 o 
   6   1  19      159.98      157.23     13.28 o 
   7   1  19        2.26        1.52     12.20 o 
   8   1  19       25.62       23.32     13.58 o 
   9   1  19       11.70        6.68     14.05 o 
  10   1  19      215.21      214.98     43.14 o 
 -10   2  19      265.87      298.37     41.83 o 
  -9   2  19      131.34      158.31     15.49 o 
  -8   2  19       93.99       86.40     13.34 o 
  -7   2  19       11.03        3.07     11.06 o 
  -6   2  19      729.20      728.95     21.74 o 
  -5   2  19       20.07       11.18      9.01 o 
  -4   2  19       40.15       36.69      9.63 o 
  -3   2  19        2.45        9.83      8.46 o 
  -2   2  19      254.20      227.54     10.69 o 
  -1   2  19      203.41      203.42     10.56 o 
   0   2  19      173.35      146.22      9.74 o 
   1   2  19      232.98      247.92     12.18 o 
   2   2  19      815.77      729.70     16.15 o 
   3   2  19        0.65       -3.11      7.99 o 
   4   2  19      659.10      650.39     17.70 o 
   5   2  19        4.50       14.18      9.89 o 
   6   2  19       36.44       38.44     12.06 o 
   7   2  19        0.19       11.93     14.65 o 
   8   2  19      114.47      116.22     14.23 o 
   9   2  19       23.51       22.75     13.69 o 
  10   2  19      139.65      146.16     22.82 o 
 -10   3  19        9.76       12.03     26.53 o 
  -9   3  19        2.51       10.69     14.97 o 
  -8   3  19      135.77      151.05     14.15 o 
  -7   3  19        3.96        2.74     10.56 o 
  -6   3  19        3.61       -0.28      9.92 o 
  -5   3  19       96.68      101.52     10.76 o 
  -4   3  19       83.98       87.96     10.14 o 
  -3   3  19      462.98      438.19     15.32 o 
  -2   3  19       28.61       24.62      9.44 o 
  -1   3  19      487.90      442.65     15.28 o 
   0   3  19        0.73        4.05      7.92 o 
   1   3  19      143.72      126.72      8.71 o 
   2   3  19      118.91      109.20      9.09 o 
   3   3  19      300.52      295.64     11.68 o 
   4   3  19      115.59      110.84      9.96 o 
   5   3  19       43.55       46.14     11.24 o 
   6   3  19      140.53      153.31     15.42 o 
   7   3  19      393.30      416.75     20.60 o 
   8   3  19      131.16      136.06     16.73 o 
   9   3  19      250.96      250.44     21.70 o 
  10   3  19        0.02      -13.90     38.08 o 
 -10   4  19       60.02        5.14     39.67 o 
  -9   4  19       81.93       94.71     27.44 o 
  -8   4  19       14.49       29.51     15.62 o 
  -7   4  19      116.56      131.14     15.02 o 
  -6   4  19        7.69       11.86      8.82 o 
  -5   4  19      105.56      102.99     10.40 o 
  -4   4  19       27.95       36.61      9.40 o 
  -3   4  19        2.33        2.65      8.81 o 
  -2   4  19      510.09      518.97     17.95 o 
  -1   4  19       12.57       14.47      8.40 o 
   0   4  19      158.32      145.35      9.51 o 
   1   4  19      342.94      328.54     14.10 o 
   2   4  19        2.31        2.78      9.04 o 
   3   4  19       33.90       36.92      8.47 o 
   4   4  19       68.74       72.43      9.14 o 
   5   4  19       27.11       12.69     10.96 o 
   6   4  19      182.75      189.57     14.58 o 
   7   4  19        4.54       12.44     14.49 o 
   8   4  19      109.93      115.35     19.88 o 
   9   4  19       11.90       -7.30     36.99 o 
  -8   5  19       44.49       58.28     14.52 o 
  -7   5  19      160.89      157.70     15.46 o 
  -6   5  19        0.37        6.82     11.94 o 
  -5   5  19       43.88       55.25     11.59 o 
  -4   5  19      254.86      247.29     12.06 o 
  -3   5  19       47.23       46.64      9.47 o 
  -2   5  19       88.95       88.45      9.80 o 
  -1   5  19      273.79      245.90     11.62 o 
   0   5  19      151.28      147.37     10.18 o 
   1   5  19       33.69       41.29      9.58 o 
   2   5  19       98.56       97.97     11.04 o 
   3   5  19      269.02      278.40     13.30 o 
   4   5  19       73.94       71.28     10.20 o 
   5   5  19       69.41       69.43     11.20 o 
   6   5  19      782.13      883.37     32.08 o 
   7   5  19       26.49       16.17     16.76 o 
   8   5  19      116.56      131.39     29.72 o 
  -7   6  19       12.79        5.40     14.82 o 
  -6   6  19        0.65        0.63     12.84 o 
  -5   6  19       64.47       82.13     13.23 o 
  -4   6  19       77.12       66.53     12.16 o 
  -3   6  19       27.10       35.48     11.02 o 
  -2   6  19        2.97        4.77     10.39 o 
  -1   6  19       36.61       38.96      9.08 o 
   0   6  19       96.57       95.36     10.42 o 
   1   6  19       31.50       30.58     10.44 o 
   2   6  19      117.43      110.33     11.63 o 
   3   6  19       14.60       18.79     10.28 o 
   4   6  19      187.17      214.86     16.02 o 
   5   6  19      108.80      114.19     16.27 o 
   6   6  19       69.06       71.17     15.18 o 
   7   6  19        2.34       10.88     32.51 o 
  -6   7  19       37.15       36.32     16.29 o 
  -5   7  19        2.02        6.01     12.24 o 
  -4   7  19       67.83       69.61     12.47 o 
  -3   7  19      137.21      109.62     12.92 o 
  -2   7  19      103.08       90.98     12.00 o 
  -1   7  19      320.56      325.60     14.80 o 
   0   7  19      224.85      192.65     13.39 o 
   1   7  19       80.20       78.06     11.04 o 
   2   7  19      140.30      165.73     15.48 o 
   3   7  19       22.52       25.60     13.41 o 
   4   7  19       10.18        2.20     14.91 o 
   5   7  19       64.11       74.10     14.43 o 
   6   7  19       15.11        9.05     18.55 o 
  -5   8  19       89.31       68.29     18.15 o 
  -4   8  19        1.33        2.26     17.12 o 
  -3   8  19      127.04      142.46     13.92 o 
  -2   8  19        7.02        8.08     10.81 o 
  -1   8  19        1.42        9.36     13.76 o 
   0   8  19       29.24       30.21     15.28 o 
   1   8  19       70.03       88.29     15.72 o 
   2   8  19       98.86      121.11     17.65 o 
   3   8  19       51.50       57.39     16.13 o 
   4   8  19      106.88       99.85     35.35 o 
   5   8  19       68.30       65.98     36.54 o 
  -3   9  19       66.82       61.21     35.55 o 
   2   9  19       87.90       43.86     41.54 o 
 -10   0  20       16.79       23.65     24.65 o 
  -8   0  20       37.32       45.43     34.13 o 
  -6   0  20      829.29      879.31     32.11 o 
  -4   0  20        1.65        4.82     10.59 o 
  -2   0  20       80.25      108.22     12.22 o 
   0   0  20       18.74       25.53     10.53 o 
   2   0  20       93.46      104.12     18.40 o 
   4   0  20      766.98      741.09     36.75 o 
   6   0  20        7.71       -0.83     19.83 o 
   8   0  20       66.77       58.44     23.74 o 
 -10   1  20       38.38       30.41     24.56 o 
  -9   1  20        0.19       -5.96     15.78 o 
  -8   1  20       21.12       17.21     12.71 o 
  -7   1  20      127.24      131.45     13.21 o 
  -6   1  20       36.61       31.86     10.67 o 
  -5   1  20      220.20      229.08     12.93 o 
  -4   1  20      109.30       99.19      8.87 o 
  -3   1  20        0.39       -0.20      7.83 o 
  -2   1  20       33.99       28.25      7.51 o 
  -1   1  20      740.25      671.17     16.09 o 
   0   1  20      153.67      135.08      9.59 o 
   1   1  20       19.04       15.14      7.87 o 
   2   1  20       76.00       65.80      9.73 o 
   3   1  20      358.47      328.78     14.24 o 
   4   1  20       53.50       59.60     10.47 o 
   5   1  20       55.58       71.66     11.39 o 
   6   1  20      158.43      165.11     14.15 o 
   7   1  20       81.37       89.63     13.25 o 
   8   1  20       75.19       87.96     17.75 o 
   9   1  20       83.47       85.09     24.71 o 
 -10   2  20       71.09      102.97     39.36 o 
  -9   2  20       32.39       54.42     13.82 o 
  -8   2  20       16.29       12.78     12.96 o 
  -7   2  20       10.01        8.73     11.95 o 
  -6   2  20       95.33       85.55     11.27 o 
  -5   2  20      553.54      535.49     17.26 o 
  -4   2  20       14.54       11.09      9.26 o 
  -3   2  20      219.59      253.51     13.23 o 
  -2   2  20      226.69      197.21     11.93 o 
  -1   2  20       39.85       37.73      8.00 o 
   0   2  20       53.45       48.86      7.98 o 
   1   2  20       24.00       20.52      8.72 o 
   2   2  20        1.95        5.94      8.73 o 
   3   2  20        0.96        4.12      8.09 o 
   4   2  20      114.01      117.57     12.29 o 
   5   2  20      432.98      420.89     17.79 o 
   6   2  20       10.27       11.44     11.49 o 
   7   2  20      207.82      238.75     17.93 o 
   8   2  20      281.90      274.19     17.47 o 
   9   2  20       43.63       47.97     19.67 o 
 -10   3  20       99.05       70.67     39.00 o 
  -9   3  20       66.57       70.40     27.47 o 
  -8   3  20       31.25       45.55     12.44 o 
  -7   3  20        2.00        9.47     10.32 o 
  -6   3  20        0.12       10.27      9.91 o 
  -5   3  20      146.08      130.41     12.07 o 
  -4   3  20      467.22      491.92     16.90 o 
  -3   3  20        8.45        1.21      9.34 o 
  -2   3  20      283.19      253.75     13.20 o 
  -1   3  20       34.43       32.63      9.20 o 
   0   3  20      242.73      245.02     11.86 o 
   1   3  20        2.77        4.95      9.29 o 
   2   3  20      201.14      199.52     11.04 o 
   3   3  20        0.71        6.64      8.20 o 
   4   3  20      114.18       95.21     10.17 o 
   5   3  20        2.71       -1.82      9.85 o 
   6   3  20       63.28       56.96     13.66 o 
   7   3  20       39.24       57.15     15.01 o 
   8   3  20        1.97        3.22     14.07 o 
   9   3  20       28.24       39.85     16.83 o 
  -9   4  20      317.46      411.26     54.86 o 
  -8   4  20        7.61       17.92     14.12 o 
  -7   4  20      310.56      300.28     19.02 o 
  -6   4  20       26.87       41.94      9.35 o 
  -5   4  20       11.99        8.75      9.95 o 
  -4   4  20       23.13       36.05      9.28 o 
  -3   4  20       14.68       18.58      9.06 o 
  -2   4  20       10.85        9.56      9.03 o 
  -1   4  20      293.91      268.58     12.80 o 
   0   4  20       49.55       37.94      9.32 o 
   1   4  20      563.08      574.50     17.57 o 
   2   4  20       39.89       42.26     10.11 o 
   3   4  20      460.24      418.53     15.89 o 
   4   4  20      100.57      124.71     12.43 o 
   5   4  20        5.79        3.61     10.89 o 
   6   4  20        0.52        1.39     12.86 o 
   7   4  20      164.49      155.55     17.71 o 
   8   4  20      144.68      186.22     50.88 o 
  -8   5  20      120.20      155.35     45.16 o 
  -7   5  20       15.62       13.06     14.52 o 
  -6   5  20        0.01       -3.48     12.30 o 
  -5   5  20       97.89       99.83     12.27 o 
  -4   5  20        6.63        1.41     10.09 o 
  -3   5  20      133.64      155.76     11.98 o 
  -2   5  20        5.11        7.18      9.05 o 
  -1   5  20      126.32      130.05     11.32 o 
   0   5  20      263.86      260.95     13.48 o 
   1   5  20        3.71       -0.16      9.69 o 
   2   5  20      185.75      189.07     13.16 o 
   3   5  20      234.07      259.67     15.93 o 
   4   5  20       48.90       48.97     10.11 o 
   5   5  20       21.18       19.46     11.60 o 
   6   5  20       73.72       83.97     18.47 o 
   7   5  20       13.68        4.23     17.26 o 
  -6   6  20      149.95      146.30     15.48 o 
  -5   6  20       25.83       13.36     12.52 o 
  -4   6  20        2.29       -0.80     11.58 o 
  -3   6  20       97.46       98.61     12.82 o 
  -2   6  20      196.88      202.46     14.21 o 
  -1   6  20       18.55       25.27      9.04 o 
   0   6  20      123.51      134.99     11.53 o 
   1   6  20      157.07      144.68     12.57 o 
   2   6  20        3.89       10.25     10.38 o 
   3   6  20       89.45      103.29     12.29 o 
   4   6  20       67.31       62.33     15.00 o 
   5   6  20       14.41       10.28     14.24 o 
   6   6  20       20.67       18.81     18.81 o 
  -6   7  20       42.83       72.79     31.85 o 
  -5   7  20       93.23       85.71     18.04 o 
  -4   7  20        7.78       14.67     12.64 o 
  -3   7  20       18.29       27.47     12.11 o 
  -2   7  20       83.97       75.70     12.72 o 
  -1   7  20      227.39      223.30     15.26 o 
   0   7  20       70.60       81.10     12.86 o 
   1   7  20        9.93       26.61     15.60 o 
   2   7  20       59.81       59.77     14.25 o 
   3   7  20      340.81      362.91     19.18 o 
   4   7  20       21.01       25.72     14.88 o 
   5   7  20        4.97       20.24     19.08 o 
  -4   8  20        0.73       -8.55     18.42 o 
  -3   8  20       44.76       48.12     19.40 o 
  -2   8  20        8.13       24.87     19.41 o 
  -1   8  20        4.97        6.49     15.52 o 
   0   8  20       30.82       18.87     15.69 o 
   1   8  20        0.03       -1.02     17.66 o 
   2   8  20       62.11       93.52     28.69 o 
   3   8  20        2.16       -3.38     24.73 o 
  -9   0  21        3.39        1.88     21.66 o 
  -7   0  21      113.35      123.33     25.91 o 
  -5   0  21      789.63      843.02     31.77 o 
  -3   0  21      549.93      575.23     32.05 o 
  -1   0  21       11.92       13.17     13.47 o 
   1   0  21      382.04      366.29     22.20 o 
   3   0  21       11.93       14.53     17.73 o 
   5   0  21      699.90      700.92     37.56 o 
   7   0  21      251.09      270.58     30.18 o 
  -9   1  21      182.76      174.89     20.40 o 
  -8   1  21      160.01      178.82     16.63 o 
  -7   1  21        2.10        5.53     12.47 o 
  -6   1  21       44.70       38.12     10.42 o 
  -5   1  21      148.14      154.30     12.00 o 
  -4   1  21      517.66      529.63     17.13 o 
  -3   1  21        7.91        5.33      8.35 o 
  -2   1  21       55.83       54.09      8.66 o 
  -1   1  21      293.04      275.92     12.15 o 
   0   1  21       52.36       50.87      8.75 o 
   1   1  21      210.29      179.15     10.70 o 
   2   1  21      277.90      253.54     13.76 o 
   3   1  21       47.52       45.66     10.34 o 
   4   1  21       51.29       55.39     10.65 o 
   5   1  21       32.54       31.22     12.17 o 
   6   1  21       58.02       58.84     15.11 o 
   7   1  21       35.49       20.18     15.81 o 
   8   1  21      196.33      219.70     22.25 o 
  -9   2  21      203.75      235.04     21.27 o 
  -8   2  21       13.45        6.52     13.00 o 
  -7   2  21      411.04      438.09     18.19 o 
  -6   2  21       86.46       79.09     11.66 o 
  -5   2  21      141.45      169.34     12.87 o 
  -4   2  21       13.97        7.62      9.50 o 
  -3   2  21       26.90       27.69      9.64 o 
  -2   2  21      201.56      199.24     12.56 o 
  -1   2  21        0.22        3.19      9.41 o 
   0   2  21      171.92      161.60     10.57 o 
   1   2  21      201.61      212.02     11.60 o 
   2   2  21       75.78       66.43      9.69 o 
   3   2  21       70.56       61.51     10.04 o 
   4   2  21      441.45      490.78     17.23 o 
   5   2  21        1.31        6.10     11.34 o 
   6   2  21       86.59       78.82     12.41 o 
   7   2  21      112.69      102.84     14.07 o 
   8   2  21      240.86      268.54     20.23 o 
   9   2  21       76.81      128.47     41.24 o 
  -9   3  21        0.04       -4.94     28.05 o 
  -8   3  21        8.73        3.93     14.97 o 
  -7   3  21      213.45      234.10     15.04 o 
  -6   3  21       36.15       17.38      9.93 o 
  -5   3  21      219.25      213.21     13.83 o 
  -4   3  21        0.36       -0.25     11.01 o 
  -3   3  21      185.58      211.19     15.99 o 
  -2   3  21      125.22      121.00     11.18 o 
  -1   3  21      214.02      221.95     12.35 o 
   0   3  21        7.32        6.21      8.63 o 
   1   3  21       30.71       21.54      9.49 o 
   2   3  21       38.37       40.69     11.01 o 
   3   3  21      543.62      516.47     17.52 o 
   4   3  21       57.02       48.20      9.80 o 
   5   3  21      131.17      136.66     12.77 o 
   6   3  21        1.33        1.07     13.46 o 
   7   3  21       24.96       38.33     13.16 o 
   8   3  21       84.73       74.18     20.93 o 
   9   3  21      128.52      164.79     43.37 o 
  -8   4  21        2.88       -2.65     22.38 o 
  -7   4  21       59.95       76.97     14.53 o 
  -6   4  21      190.19      195.34     16.55 o 
  -5   4  21        0.08        3.99     10.73 o 
  -4   4  21      324.62      311.66     14.37 o 
  -3   4  21        0.21        8.51      9.64 o 
  -2   4  21       63.29       56.56      9.76 o 
  -1   4  21        7.17        7.96      9.36 o 
   0   4  21      314.64      333.62     15.09 o 
   1   4  21       30.55       29.57      9.84 o 
   2   4  21        2.13        3.35     10.17 o 
   3   4  21       44.69       56.32     11.95 o 
   4   4  21      319.43      303.05     15.35 o 
   5   4  21      219.73      229.99     16.44 o 
   6   4  21       38.01       23.09     11.98 o 
   7   4  21        0.94       -0.91     12.39 o 
  -7   5  21       89.34       98.42     24.21 o 
  -6   5  21       40.00       37.95     14.66 o 
  -5   5  21       19.68       25.76     12.30 o 
  -4   5  21      191.23      176.99     14.64 o 
  -3   5  21        8.19        6.35     10.03 o 
  -2   5  21       10.09       14.01      9.49 o 
  -1   5  21        5.09        5.15      9.26 o 
   0   5  21      340.22      356.69     15.01 o 
   1   5  21        2.01       11.34     10.74 o 
   2   5  21       13.92       26.87     10.49 o 
   3   5  21      130.11      131.64     12.88 o 
   4   5  21       13.45       14.69     11.96 o 
   5   5  21        0.16       13.20     11.70 o 
   6   5  21       28.89       22.61     18.39 o 
  -6   6  21        0.31       11.92     37.33 o 
  -5   6  21        3.92       12.78     12.70 o 
  -4   6  21        4.08        1.18     12.58 o 
  -3   6  21      193.22      196.17     15.10 o 
  -2   6  21       51.69       63.85     12.38 o 
  -1   6  21        9.69        9.15     10.90 o 
   0   6  21       29.72       26.55     10.17 o 
   1   6  21      354.85      397.02     17.32 o 
   2   6  21       39.29       41.89     11.35 o 
   3   6  21      301.99      341.03     16.74 o 
   4   6  21        2.76        2.45     15.30 o 
   5   6  21       71.24       88.39     17.40 o 
  -5   7  21       26.68        9.21     30.80 o 
  -4   7  21       47.39       46.92     16.64 o 
  -3   7  21       52.06       52.81     13.21 o 
  -2   7  21       39.65       45.09     13.01 o 
  -1   7  21       20.08       15.54     12.93 o 
   0   7  21       48.40       46.32     12.47 o 
   1   7  21      194.62      214.95     19.28 o 
   2   7  21       41.39       44.84     14.27 o 
   3   7  21       37.98       33.32     14.07 o 
   4   7  21        0.61       -3.98     20.91 o 
  -3   8  21       74.16       82.64     19.59 o 
   1   8  21        0.21        8.03     45.03 o 
   2   8  21       49.02       34.84     39.17 o 
  -8   0  22      429.22      481.52     38.19 o 
  -6   0  22      593.48      613.00     37.12 o 
  -4   0  22      493.45      526.64     26.40 o 
  -2   0  22      445.34      456.57     24.68 o 
   0   0  22      420.31      356.85     22.58 o 
   2   0  22        0.13        1.89     13.44 o 
   4   0  22     1165.20     1286.76     49.21 o 
   6   0  22        3.98        2.67     23.42 o 
   8   0  22      184.94      223.20     31.90 o 
  -9   1  22        2.08       11.36     22.61 o 
  -8   1  22       29.64       39.42     17.02 o 
  -7   1  22      154.33      166.57     16.97 o 
  -6   1  22      106.19      108.30     14.07 o 
  -5   1  22       17.16       22.20     11.70 o 
  -4   1  22        4.67        4.02     10.25 o 
  -3   1  22       24.27       20.23      9.29 o 
  -2   1  22       43.82       48.31      8.96 o 
  -1   1  22      371.04      371.75     15.44 o 
   0   1  22       68.44       75.29     10.78 o 
   1   1  22       14.10       20.52      9.69 o 
   2   1  22       13.23       10.30     10.43 o 
   3   1  22       88.90      102.45     13.34 o 
   4   1  22       19.35       18.52     13.68 o 
   5   1  22        5.04        2.94     15.16 o 
   6   1  22        4.91       -5.72     15.65 o 
   7   1  22       26.99       31.28     15.77 o 
   8   1  22        0.50        0.42     24.31 o 
  -9   2  22        0.14        0.24     22.77 o 
  -8   2  22       12.26        6.32     12.04 o 
  -7   2  22      643.74      708.47     22.00 o 
  -6   2  22      138.40      170.32     14.21 o 
  -5   2  22        4.37        8.47     11.13 o 
  -4   2  22        7.50       11.12     10.72 o 
  -3   2  22      775.92      839.15     21.37 o 
  -2   2  22      193.31      198.94     12.61 o 
  -1   2  22       14.06        8.81      9.72 o 
   0   2  22        2.02        4.81      9.98 o 
   1   2  22      388.88      350.01     13.78 o 
   2   2  22        0.20        0.92      9.84 o 
   3   2  22      443.93      476.22     18.33 o 
   4   2  22       38.29       36.41     10.84 o 
   5   2  22      124.84      124.76     14.15 o 
   6   2  22       37.67       50.05     14.50 o 
   7   2  22      100.14      116.93     18.44 o 
   8   2  22       18.03       15.51     23.30 o 
  -8   3  22       60.23       57.16     20.84 o 
  -7   3  22        2.37        4.71     11.12 o 
  -6   3  22        8.56       11.86     10.83 o 
  -5   3  22      281.05      273.16     15.16 o 
  -4   3  22       58.00       43.12     10.77 o 
  -3   3  22      510.98      564.46     18.57 o 
  -2   3  22      130.59      132.38     12.19 o 
  -1   3  22       13.92       15.13      9.40 o 
   0   3  22       37.92       28.77     10.72 o 
   1   3  22        3.61       -3.15     11.14 o 
   2   3  22      296.35      326.75     16.86 o 
   3   3  22       83.14       82.93     12.96 o 
   4   3  22       16.00       30.08     10.96 o 
   5   3  22      310.42      316.35     16.25 o 
   6   3  22      191.44      203.80     14.97 o 
   7   3  22        6.09        0.27     16.39 o 
   8   3  22      140.61      148.60     19.47 o 
  -7   4  22       24.88       19.61     17.72 o 
  -6   4  22       80.11       84.33     15.16 o 
  -5   4  22      212.42      262.18     14.67 o 
  -4   4  22       87.81       86.83     11.40 o 
  -3   4  22      100.71      133.70     12.37 o 
  -2   4  22      164.00      167.22     12.45 o 
  -1   4  22      131.42      130.77     11.43 o 
   0   4  22      316.65      331.13     16.17 o 
   1   4  22       68.59       63.98     10.95 o 
   2   4  22        0.82        1.68     13.00 o 
   3   4  22       24.76       26.18     12.00 o 
   4   4  22       26.80       35.83     11.39 o 
   5   4  22      193.43      215.76     16.18 o 
   6   4  22        0.00        6.33     13.39 o 
   7   4  22       92.05      128.16     19.08 o 
  -6   5  22       57.28       54.99     19.39 o 
  -5   5  22      356.50      396.43     18.99 o 
  -4   5  22       55.06       51.69     13.95 o 
  -3   5  22       86.26       96.57     11.53 o 
  -2   5  22      480.43      527.43     17.68 o 
  -1   5  22       12.23       15.14     10.52 o 
   0   5  22        7.31        8.97     10.74 o 
   1   5  22       48.67       67.34     11.04 o 
   2   5  22      223.96      209.97     14.40 o 
   3   5  22      383.38      378.01     18.66 o 
   4   5  22       17.56        9.91     13.35 o 
   5   5  22      261.97      290.24     18.06 o 
   6   5  22      174.29      174.34     52.81 o 
  -5   6  22        0.85       -2.16     16.87 o 
  -4   6  22        0.84       -2.81     12.58 o 
  -3   6  22        9.90       16.88     11.89 o 
  -2   6  22       94.31       90.96     13.57 o 
  -1   6  22        0.39       -3.24     12.56 o 
   0   6  22       22.25       14.95     10.87 o 
   1   6  22        5.04        6.71     10.65 o 
   2   6  22      392.51      445.34     18.59 o 
   3   6  22       14.30       19.79     11.72 o 
   4   6  22       27.50       40.81     24.28 o 
  -4   7  22       76.28      105.17     37.49 o 
  -3   7  22       22.10        9.49     18.76 o 
  -2   7  22       75.55       98.00     18.45 o 
  -1   7  22      316.93      345.38     21.71 o 
   0   7  22      130.37      142.27     17.41 o 
   1   7  22      219.91      215.45     25.61 o 
   2   7  22      133.53      128.87     22.94 o 
   3   7  22       80.04      101.39     22.63 o 
  -7   0  23     1081.53     1253.12     52.49 o 
  -5   0  23       21.34       33.40     21.68 o 
  -3   0  23      188.63      185.78     20.37 o 
  -1   0  23        1.63        4.71     15.12 o 
   1   0  23      276.54      286.47     27.33 o 
   3   0  23      995.98     1172.84     38.35 o 
   5   0  23      451.79      499.39     36.42 o 
   7   0  23      200.40      220.20     31.61 o 
  -8   1  23        7.50       16.88     24.36 o 
  -7   1  23       15.17       33.41     16.23 o 
  -6   1  23       18.79       20.26     13.80 o 
  -5   1  23       64.22       61.74     13.60 o 
  -4   1  23       98.30       95.35     12.91 o 
  -3   1  23      233.62      248.13     15.95 o 
  -2   1  23       36.55       30.08     11.87 o 
  -1   1  23      272.50      261.73     14.97 o 
   0   1  23      139.29      147.93     13.34 o 
   1   1  23        7.67        7.75     10.65 o 
   2   1  23      761.98      814.64     24.87 o 
   3   1  23      321.33      346.63     19.23 o 
   4   1  23      205.25      232.09     17.77 o 
   5   1  23       90.58      114.85     18.12 o 
   6   1  23      138.61      140.78     18.75 o 
   7   1  23      210.59      235.24     25.88 o 
  -8   2  23       41.55       38.44     19.21 o 
  -7   2  23       15.29       10.93     11.94 o 
  -6   2  23      476.39      511.36     19.64 o 
  -5   2  23      356.98      377.87     17.52 o 
  -4   2  23      326.99      364.32     16.40 o 
  -3   2  23      111.89      139.46     12.65 o 
  -2   2  23       73.33       81.39     11.25 o 
  -1   2  23        1.27        0.23      9.40 o 
   0   2  23       74.08       67.93     10.74 o 
   1   2  23       14.88        8.76     10.79 o 
   2   2  23      154.49      167.61     12.22 o 
   3   2  23      210.68      243.94     15.23 o 
   4   2  23       80.13       91.11     14.30 o 
   5   2  23      217.17      239.20     17.34 o 
   6   2  23      276.16      258.23     21.96 o 
   7   2  23      368.38      429.56     44.43 o 
  -8   3  23        1.15       -9.39     34.72 o 
  -7   3  23       12.32       16.70     14.73 o 
  -6   3  23      140.36      131.77     13.23 o 
  -5   3  23      325.47      312.90     15.62 o 
  -4   3  23       76.30       75.36     11.74 o 
  -3   3  23      101.25       97.26     12.43 o 
  -2   3  23      253.05      306.13     14.63 o 
  -1   3  23      202.48      207.77     13.08 o 
   0   3  23      302.90      346.12     16.12 o 
   1   3  23      189.27      191.88     14.15 o 
   2   3  23       13.25        5.81     12.58 o 
   3   3  23      642.44      693.74     22.72 o 
   4   3  23      152.78      139.99     15.86 o 
   5   3  23       95.72       98.95     14.04 o 
   6   3  23        2.88        1.66     13.16 o 
   7   3  23        0.07       -8.91     17.08 o 
  -7   4  23       15.60       17.10     36.83 o 
  -6   4  23       42.99       34.05     17.84 o 
  -5   4  23       25.39       21.08     11.17 o 
  -4   4  23      193.10      212.67     14.47 o 
  -3   4  23      191.90      200.36     13.68 o 
  -2   4  23      431.35      459.90     17.11 o 
  -1   4  23        7.54       -0.13     11.03 o 
   0   4  23        5.45        1.49     10.95 o 
   1   4  23       51.43       40.62     11.53 o 
   2   4  23      266.05      261.37     16.80 o 
   3   4  23       39.56       28.31     12.85 o 
   4   4  23      118.81      117.37     17.70 o 
   5   4  23       26.49       38.98     13.55 o 
   6   4  23        3.85        6.12     16.22 o 
  -5   5  23      148.17      149.59     16.41 o 
  -4   5  23       94.74      119.08     15.37 o 
  -3   5  23       23.36       20.21     10.89 o 
  -2   5  23      860.47      968.77     22.83 o 
  -1   5  23       87.08       90.21     12.77 o 
   0   5  23      123.46      132.75     13.48 o 
   1   5  23      102.19      126.03     13.67 o 
   2   5  23      231.39      229.87     16.80 o 
   3   5  23        1.69        8.87     13.60 o 
   4   5  23        1.05       -3.17     13.83 o 
   5   5  23      123.25      132.11     19.38 o 
  -5   6  23      143.05      144.36     36.81 o 
  -4   6  23      140.34      135.02     19.02 o 
  -3   6  23       83.27      108.45     16.83 o 
  -2   6  23       79.88       80.96     15.07 o 
  -1   6  23      122.10      125.74     16.99 o 
   0   6  23       69.91       60.11     13.02 o 
   1   6  23       53.67       61.60     11.82 o 
   2   6  23        4.97       16.85     12.34 o 
   3   6  23        5.66       -7.70     20.75 o 
  -2   7  23        3.48        3.63     22.48 o 
  -1   7  23       14.64       46.61     21.47 o 
   0   7  23      144.87      130.29     26.91 o 
   1   7  23      165.70      187.03     40.84 o 
   2   7  23      179.19      158.52     29.55 o 
  -6   0  24       19.97       39.60     20.30 o 
  -4   0  24      323.98      310.26     29.18 o 
  -2   0  24       39.97       37.14     15.65 o 
   0   0  24      558.93      627.37     36.42 o 
   2   0  24        0.01        4.02     15.46 o 
   4   0  24     1511.07     1546.50     56.45 o 
   6   0  24       20.16        9.03     25.03 o 
  -7   1  24       78.42       53.32     23.39 o 
  -6   1  24        4.10        9.94     15.76 o 
  -5   1  24      261.35      309.21     22.93 o 
  -4   1  24      257.26      301.06     19.01 o 
  -3   1  24      126.33      154.39     15.66 o 
  -2   1  24        6.64       10.61     13.50 o 
  -1   1  24      161.00      166.56     15.41 o 
   0   1  24        9.74       17.81     10.58 o 
   1   1  24        1.61        2.32     12.39 o 
   2   1  24       30.40       46.44     11.84 o 
   3   1  24       55.40       58.11     13.52 o 
   4   1  24       92.46      106.22     15.56 o 
   5   1  24       33.22       38.15     17.06 o 
   6   1  24        0.12        1.95     16.11 o 
  -7   2  24        6.82        1.93     19.13 o 
  -6   2  24       44.96       47.58     14.22 o 
  -5   2  24      132.58      136.29     15.08 o 
  -4   2  24       55.71       66.34     13.40 o 
  -3   2  24      163.66      176.03     15.54 o 
  -2   2  24        3.19        2.28     11.14 o 
  -1   2  24      133.26      146.41     14.34 o 
   0   2  24       72.24       71.79     13.75 o 
   1   2  24      387.60      409.27     18.88 o 
   2   2  24       12.52        1.44     12.94 o 
   3   2  24      531.35      528.24     26.68 o 
   4   2  24       59.88       63.78     14.79 o 
   5   2  24      161.93      168.70     17.53 o 
   6   2  24       45.45       64.35     19.97 o 
   7   2  24      193.67      193.55     40.68 o 
  -7   3  24        2.31       10.38     16.13 o 
  -6   3  24       35.58       44.45     14.53 o 
  -5   3  24       18.24       28.99     11.80 o 
  -4   3  24      408.53      445.20     17.62 o 
  -3   3  24      139.59      143.01     13.27 o 
  -2   3  24        1.19       -3.91     10.45 o 
  -1   3  24       52.23       51.91     11.00 o 
   0   3  24      263.68      302.73     15.96 o 
   1   3  24        6.53        4.70     10.68 o 
   2   3  24      271.37      290.17     16.24 o 
   3   3  24       11.52        5.16     12.42 o 
   4   3  24       39.81       45.86     14.13 o 
   5   3  24       91.00       89.58     18.88 o 
   6   3  24        8.08       14.76     22.29 o 
  -6   4  24        3.05       -1.19     38.07 o 
  -5   4  24       29.24       45.85     14.23 o 
  -4   4  24      216.34      256.04     15.09 o 
  -3   4  24       94.91       95.00     12.48 o 
  -2   4  24       21.97       29.84     11.47 o 
  -1   4  24      116.57      127.81     13.77 o 
   0   4  24      141.66      129.48     13.89 o 
   1   4  24      104.81      134.31     13.40 o 
   2   4  24        0.01        2.47     12.82 o 
   3   4  24       10.94       -0.15     13.87 o 
   4   4  24       86.49       80.11     16.11 o 
   5   4  24      139.28      156.20     22.35 o 
   6   4  24       23.40       34.95     21.29 o 
  -5   5  24      349.53      435.81     37.29 o 
  -4   5  24       18.53       23.48     24.48 o 
  -3   5  24       61.52       43.18     14.11 o 
  -2   5  24      258.19      258.02     16.62 o 
  -1   5  24       21.02       13.08     12.56 o 
   0   5  24        0.03       -2.95     12.08 o 
   1   5  24       20.58       15.79     12.34 o 
   2   5  24        0.51       -6.63     13.35 o 
   3   5  24       45.75       60.17     15.64 o 
   4   5  24       47.35       43.35     19.54 o 
  -4   6  24        3.58      -15.20     38.88 o 
  -3   6  24       15.84       -3.16     36.23 o 
  -2   6  24       53.89       60.76     21.21 o 
  -1   6  24       15.56       11.23     18.84 o 
   0   6  24      359.72      416.62     20.51 o 
   1   6  24       22.31       21.32     14.17 o 
   2   6  24       34.69       42.43     13.77 o 
  -5   0  25      115.35      156.73     29.46 o 
  -3   0  25       81.70       62.38     24.18 o 
  -1   0  25       35.97       63.63     18.62 o 
   1   0  25      404.05      409.44     27.11 o 
   3   0  25        8.09       11.41     18.05 o 
   5   0  25      471.62      450.29     58.62 o 
  -6   1  25       96.10      128.04     25.85 o 
  -5   1  25       46.74       44.47     15.12 o 
  -4   1  25      325.26      397.52     21.02 o 
  -3   1  25       30.65       51.59     13.32 o 
  -2   1  25       50.72       39.76     13.83 o 
  -1   1  25       28.40       36.42     13.27 o 
   0   1  25       10.61       11.36     13.58 o 
   1   1  25      227.10      215.13     17.48 o 
   2   1  25      119.50      100.82     14.07 o 
   3   1  25       42.84       55.77     13.02 o 
   4   1  25       33.98       36.02     14.13 o 
   5   1  25      248.04      262.61     24.93 o 
   6   1  25       70.26       93.98     35.58 o 
  -6   2  25       65.82       69.19     20.14 o 
  -5   2  25      145.06      172.15     15.96 o 
  -4   2  25      226.60      223.56     17.19 o 
  -3   2  25       57.81       62.30     12.91 o 
  -2   2  25       72.82       63.70     13.61 o 
  -1   2  25      231.18      242.43     17.01 o 
   0   2  25      141.47      183.85     16.17 o 
   1   2  25      244.99      282.11     19.90 o 
   2   2  25      122.89      101.91     15.24 o 
   3   2  25      234.75      286.65     19.63 o 
   4   2  25      218.89      228.29     21.15 o 
   5   2  25       10.07       13.83     20.16 o 
   6   2  25        2.94       13.84     32.28 o 
  -6   3  25      155.59      177.27     24.34 o 
  -5   3  25      283.67      298.33     22.52 o 
  -4   3  25        3.11        3.32     12.57 o 
  -3   3  25        0.00       -1.24     11.91 o 
  -2   3  25        9.98       12.98     12.56 o 
  -1   3  25       12.19       17.32     13.31 o 
   0   3  25      324.46      344.28     19.10 o 
   1   3  25       26.63       23.14     13.16 o 
   2   3  25       14.05       38.51     13.60 o 
   3   3  25       35.21       24.74     16.92 o 
   4   3  25       21.91       37.17     16.21 o 
   5   3  25       35.99       40.27     33.59 o 
  -5   4  25        0.18      -15.62     35.06 o 
  -4   4  25        0.96       11.54     17.17 o 
  -3   4  25      428.95      430.38     17.89 o 
  -2   4  25        0.13       -0.53     12.41 o 
  -1   4  25       45.66       43.19     12.06 o 
   0   4  25      578.98      629.01     21.90 o 
   1   4  25       63.10       58.36     12.48 o 
   2   4  25       35.10       31.75     12.46 o 
   3   4  25       46.91       56.77     16.14 o 
   4   4  25      236.01      275.33     26.78 o 
   5   4  25        0.16       -2.78     38.14 o 
  -4   5  25       16.19       10.70     37.06 o 
  -3   5  25       23.97       11.44     26.13 o 
  -2   5  25        5.10        9.18     15.96 o 
  -1   5  25      433.11      445.52     22.59 o 
   0   5  25       56.69       44.66     14.06 o 
   1   5  25       46.02       72.96     14.77 o 
   2   5  25      283.92      300.16     19.15 o 
   3   5  25       16.56       32.57     17.01 o 
   4   5  25       22.39       24.88     35.57 o 
   1   6  25       19.70       34.67     23.15 o 
   2   6  25        0.99       13.83     33.87 o 
  -4   0  26     1195.06     1395.62     56.22 o 
  -2   0  26       24.03       18.10     21.60 o 
   0   0  26       24.64       32.95     18.38 o 
   2   0  26        3.16        0.87     16.94 o 
   4   0  26       50.53       65.05     32.59 o 
  -5   1  26      251.92      295.74     48.06 o 
  -4   1  26      330.01      332.76     24.29 o 
  -3   1  26       17.60       26.99     14.07 o 
  -2   1  26       61.14       55.85     14.01 o 
  -1   1  26       41.70       31.71     13.82 o 
   0   1  26        2.69       11.48     14.40 o 
   1   1  26      199.88      221.40     18.35 o 
   2   1  26      526.31      573.22     24.69 o 
   3   1  26      407.79      430.85     20.74 o 
   4   1  26        0.26       -3.90     23.79 o 
   5   1  26       42.33       32.72     34.07 o 
  -5   2  26       30.25       33.33     19.73 o 
  -4   2  26       14.55       12.45     18.92 o 
  -3   2  26      138.64      148.08     16.16 o 
  -2   2  26      528.58      615.99     23.47 o 
  -1   2  26        0.15        3.06     13.95 o 
   0   2  26      234.85      267.30     19.85 o 
   1   2  26       22.82       38.93     13.87 o 
   2   2  26       37.83       53.31     16.24 o 
   3   2  26       90.44       97.37     16.89 o 
  -5   3  26      262.39      333.71     48.67 o 
  -4   3  26       17.56       23.75     16.71 o 
  -3   3  26       13.38        7.46     16.01 o 
  -2   3  26      109.14      111.23     15.45 o 
  -1   3  26       58.93       77.66     15.71 o 
   0   3  26       39.05       45.71     14.36 o 
   1   3  26       10.39       24.51     13.05 o 
   2   3  26      217.38      237.48     19.85 o 
   3   3  26      175.59      234.74     30.60 o 
  -4   4  26       50.99       52.61     20.07 o 
  -3   4  26      349.05      392.46     36.36 o 
  -2   4  26       60.35       49.41     18.11 o 
  -1   4  26       32.11       34.67     14.62 o 
   0   4  26       81.04       99.13     14.63 o 
   1   4  26       50.14       60.74     16.02 o 
   2   4  26        0.91        7.57     25.47 o 
   3   4  26      128.05      124.89     42.62 o 
  -2   5  26       15.10       33.89     19.75 o 
  -1   5  26      223.69      244.59     25.81 o 
   0   5  26       54.45       64.56     27.61 o 
   1   5  26      281.76      362.17     51.67 o 
  -1   0  27        6.87       12.78     25.04 o 
   1   0  27     2224.55     2440.68     58.23 o 
   3   0  27       16.25       -4.57     33.13 o 
  -2   1  27       11.34       -2.35     19.44 o 
  -1   1  27     1026.32     1102.92     32.20 o 
   0   1  27      816.90      974.56     30.65 o 
   1   1  27      110.26      131.67     17.57 o 
   2   1  27      160.47      226.11     42.19 o 
   3   1  27       52.34       75.46     36.84 o 
  -4   2  27      571.62      640.40     58.01 o 
  -3   2  27        0.45       -8.89     31.10 o 
  -2   2  27      959.20     1034.92     52.11 o 
  -1   2  27       19.13       19.49     20.92 o 
   0   2  27      888.66      962.34     40.52 o 
   1   2  27        1.90        1.95     35.26 o 
   2   2  27      595.29      726.47     61.69 o 
  -3   3  27       88.46       51.41     33.34 o 
  -2   3  27       74.48       33.91     25.05 o 
  -1   3  27        0.11       -4.83     24.15 o 
   0   3  27      702.94      638.85     59.68 o 
   1   3  27      970.81      946.06     75.27 o 
   0   1  28      387.73      406.49     50.92 o 
   1   1  28      638.87      768.28     63.77 o 
  -2   2  28      394.41      444.21     52.86 o 
  -1   2  28        6.24        9.01     36.36 o 
                                                 
